# Supplementary material for: A water-soluble copolymer for storage and electron conversion in photocatalytic on-demand hydrogen evolution
Source: Nat Commun. 2026 Jan 28;17:1141. doi: 10.1038/s41467-026-68342-2 (PMC12855798; doi:10.1038/s41467-026-68342-2)
Supplement: Supplementary file 3 — Source data [file 41467_2026_68342_MOESM3_ESM.xlsx]

## Sheet: Fig 1
	Wavelength	Absorbance									Wavelength	Absorbance															Time	Absorbance	SOC				Wavelength	Absorbance
	nm	arb.u.									nm	arb.u.															min	arb.u.	%				nm	arb.u.
		0 min	10 min	20 min	30 min	40 min	50 min	60 min				0 min	10 min	20 min	30 min	40 min	50 min	60 min	70 min	80 min	90 min	100 min	110 min	120 min										1	2	3		StDev at 525 nm
	1350	0.00204	0.00333	0.01047	0.0023	0.000307517	0.000754633	-0.00418			300	0.66746	0.71232	0.73203	0.74154	0.7497	0.75446	0.7565	0.7599	0.76193	0.76261	0.76397	0.76465	0.76533			0	0.028	0.01903				1300	0.02774	-0.01622	-0.00418		0.02
	1349	0.00321	0.00447	0.0113	0.00328	0.00122	0.00163	-0.00321			301	0.609	0.66066	0.68445	0.69736	0.7062	0.713	0.7164	0.72115	0.72523	0.72659	0.72795	0.72931	0.72999			10	0.392	0.26644				1299	0.02814	-0.01518	-0.00321
	1348	0.00436	0.00566	0.01205	0.00424	0.00211	0.00253	-0.00219			302	0.55735	0.61444	0.64231	0.65794	0.6695	0.67765	0.68377	0.68921	0.69261	0.69668	0.69736	0.70076	0.70144			20	0.632	0.42957				1298	0.02854	-0.01416	-0.00219
	1347	0.00542	0.00674	0.01274	0.00524	0.00305	0.00331	-0.00134			303	0.51657	0.57774	0.609	0.62736	0.64027	0.65046	0.65794	0.66406	0.66814	0.67222	0.67425	0.67697	0.67901			30	0.779	0.52948				1297	0.02893	-0.01301	-0.00134
	1346	0.00654	0.00788	0.01347	0.00622	0.00396	0.00416	-0.000385454			304	0.47714	0.54443	0.57842	0.59881	0.61376	0.626	0.63415	0.64095	0.64503	0.64979	0.65318	0.6559	0.65794			40	0.893	0.60696				1296	0.02931	-0.01195	-0.000385454
	1345	0.0076	0.00896	0.01418	0.00703	0.00478	0.00489	0.000438548			305	0.44316	0.51385	0.55123	0.57298	0.58997	0.60289	0.61172	0.6192	0.62532	0.63007	0.63347	0.63687	0.63891			50	0.978	0.66474				1295	0.02966	-0.01099	0.000438548
	1344	0.00862	0.00997	0.01486	0.00788	0.00557	0.00568	0.00118			306	0.41257	0.48734	0.52744	0.55123	0.57026	0.58386	0.59269	0.60153	0.60832	0.61308	0.61716	0.61988	0.62328			60	1.046	0.71096				1294	0.03001	-0.00999	0.00118
	1343	0.00966	0.011	0.0154	0.00877	0.00638	0.00645	0.00206			307	0.38674	0.46559	0.50841	0.53424	0.55327	0.56754	0.57842	0.58725	0.59473	0.60017	0.60493	0.60764	0.61172			70	1.092	0.74222				1293	0.03036	-0.0091	0.00206
	1342	0.01066	0.01201	0.01611	0.00961	0.00724	0.00713	0.00289			308	0.36296	0.4452	0.48938	0.51725	0.53764	0.55395	0.56482	0.57434	0.58182	0.58793	0.59269	0.59609	0.59949			80	1.136	0.77213				1292	0.0307	-0.00805	0.00289
	1341	0.01173	0.01295	0.01678	0.01052	0.00801	0.00788	0.00374			309	0.34188	0.42753	0.4751	0.50365	0.5254	0.54171	0.55395	0.56414	0.57162	0.57774	0.5825	0.58725	0.59065			90	1.161	0.78912				1291	0.03103	-0.00709	0.00374
	1340	0.01267	0.01385	0.01739	0.01132	0.00877	0.00855	0.00457			310	0.32353	0.41325	0.46287	0.49278	0.51589	0.53288	0.54511	0.55599	0.56482	0.57162	0.57638	0.57978	0.58386			100	1.186	0.80611				1290	0.03135	-0.00623	0.00457
	1339	0.01362	0.01483	0.01802	0.01224	0.00959	0.00932	0.00546			311	0.30654	0.39898	0.45132	0.48326	0.50705	0.52472	0.539	0.54919	0.55803	0.5655	0.57094	0.57502	0.5791			110	1.205	0.81903				1289	0.03167	-0.0053	0.00546
	1338	0.01462	0.01579	0.01872	0.01316	0.01043	0.01007	0.00634			312	0.29227	0.3881	0.44248	0.4751	0.50025	0.5186	0.53356	0.54443	0.55463	0.56143	0.56686	0.57162	0.57638			120	1.217	0.82718				1288	0.03197	-0.00442	0.00634
	1337	0.01559	0.0168	0.01942	0.01406	0.01125	0.01081	0.00724			313	0.28003	0.37859	0.435	0.46967	0.4955	0.51521	0.53016	0.54239	0.55259	0.55939	0.56618	0.57026	0.57434									1287	0.0323	-0.00348	0.00724
	1336	0.01645	0.01761	0.02002	0.01487	0.01195	0.01151	0.00801			314	0.26848	0.37111	0.42957	0.46559	0.49278	0.51385	0.52948	0.54171	0.55191	0.56007	0.56618	0.57094	0.5757									1286	0.0326	-0.0026	0.00801
	1335	0.01729	0.01849	0.02061	0.0157	0.01272	0.01222	0.00886			315	0.25896	0.36499	0.42549	0.46287	0.49142	0.51249	0.52948	0.54239	0.55327	0.56075	0.56754	0.57298	0.57638									1285	0.03291	-0.00169	0.00886
	1334	0.01817	0.01941	0.02126	0.01647	0.01355	0.013	0.00964			316	0.25013	0.35888	0.42277	0.46219	0.49142	0.51385	0.53084	0.54443	0.55531	0.56346	0.57026	0.5757	0.58046									1284	0.0332	-0.000817981	0.00964
	1333	0.01904	0.02025	0.02194	0.01733	0.01434	0.01373	0.01049			317	0.24333	0.35616	0.42209	0.46219	0.49346	0.51657	0.53492	0.54783	0.56007	0.5689	0.5757	0.58046	0.58589									1283	0.03351	6.68919e-05	0.01049
	1332	0.0199	0.02104	0.02261	0.01814	0.01512	0.0145	0.01133			318	0.23653	0.35276	0.42209	0.46355	0.49617	0.52064	0.539	0.55327	0.5655	0.57502	0.58182	0.58725	0.59201									1282	0.0338	0.000944401	0.01133
	1331	0.02073	0.02185	0.02324	0.01889	0.01593	0.01524	0.01212			319	0.2311	0.35072	0.42209	0.46627	0.50025	0.52472	0.54511	0.55939	0.5723	0.58182	0.58929	0.59473	0.60017									1281	0.03408	0.00185	0.01212
	1330	0.02155	0.02267	0.02395	0.01967	0.01671	0.016	0.01295			320	0.22566	0.34936	0.42413	0.46967	0.50433	0.53016	0.55123	0.56754	0.58046	0.58929	0.59745	0.60357	0.60968									1280	0.03434	0.00272	0.01295
	1329	0.02234	0.02346	0.02456	0.0204	0.01751	0.01678	0.01379			321	0.2209	0.34868	0.42617	0.47375	0.51113	0.53764	0.56007	0.5757	0.58861	0.59881	0.60696	0.61376	0.6192									1279	0.0346	0.00358	0.01379
	1328	0.02308	0.02421	0.02514	0.02113	0.01825	0.01749	0.0146			322	0.21614	0.34868	0.42957	0.47918	0.51793	0.54579	0.5689	0.58589	0.59949	0.60968	0.61784	0.62464	0.63075									1278	0.03485	0.00445	0.0146
	1327	0.02377	0.02491	0.02573	0.0218	0.01897	0.01819	0.01538			323	0.21138	0.34868	0.43228	0.48462	0.5254	0.55395	0.57774	0.59473	0.60968	0.62124	0.63007	0.63551	0.64231									1277	0.03512	0.00533	0.01538
	1326	0.02446	0.02564	0.02627	0.02251	0.0197	0.01891	0.01619			324	0.20799	0.35004	0.43704	0.49142	0.53288	0.56414	0.58861	0.60696	0.6226	0.63415	0.64299	0.64979	0.6559									1276	0.03537	0.00617	0.01619
	1325	0.0251	0.02632	0.0268	0.02317	0.02042	0.0196	0.01696			325	0.20391	0.3514	0.44316	0.50025	0.54375	0.57638	0.60221	0.62056	0.63687	0.64843	0.65862	0.66542	0.67222									1275	0.03562	0.00702	0.01696
	1324	0.02569	0.02693	0.02732	0.02379	0.02107	0.02025	0.01771			326	0.19983	0.35276	0.4486	0.50773	0.55463	0.58861	0.6158	0.63415	0.65182	0.66406	0.67357	0.68105	0.68785									1274	0.03586	0.00779	0.01771
	1323	0.02628	0.02752	0.02781	0.02441	0.02171	0.02088	0.01848			327	0.19575	0.3548	0.45539	0.51725	0.56618	0.60085	0.62939	0.65114	0.66814	0.68037	0.69125	0.69872	0.70552									1273	0.03609	0.00861	0.01848
	1322	0.02685	0.02815	0.02835	0.02504	0.02238	0.02154	0.01919			328	0.19167	0.35684	0.46219	0.52676	0.57774	0.61444	0.64435	0.6661	0.68445	0.69804	0.70824	0.71707	0.72387									1272	0.03633	0.00936	0.01919
	1321	0.0274	0.02872	0.02885	0.02563	0.02298	0.02216	0.0199			329	0.18759	0.35956	0.47035	0.53832	0.59201	0.63211	0.6627	0.68581	0.70416	0.71843	0.72999	0.73882	0.7463									1271	0.03653	0.01007	0.0199
	1320	0.02787	0.02926	0.0293	0.02616	0.02357	0.02274	0.02056			330	0.18352	0.36228	0.47782	0.54987	0.60561	0.64707	0.67969	0.70348	0.72319	0.73815	0.75038	0.75854	0.76601									1270	0.03674	0.01075	0.02056
	1319	0.02832	0.02977	0.02978	0.02667	0.02414	0.02331	0.02122			331	0.17876	0.36567	0.48734	0.56278	0.62056	0.66474	0.69872	0.72387	0.74494	0.76058	0.77213	0.78097	0.7898									1269	0.03694	0.01141	0.02122
	1318	0.02878	0.03029	0.03023	0.02722	0.0247	0.02387	0.02184			332	0.17468	0.36907	0.49685	0.5757	0.63755	0.68241	0.71911	0.74494	0.76601	0.78368	0.79592	0.80543	0.81359									1268	0.03716	0.01209	0.02184
	1317	0.0292	0.03079	0.03068	0.02774	0.02524	0.02443	0.02247			333	0.16924	0.37383	0.50705	0.59065	0.65522	0.70348	0.74086	0.76805	0.79184	0.80883	0.82175	0.83194	0.84146									1267	0.03737	0.0127	0.02247
	1316	0.02958	0.03123	0.03106	0.02822	0.02576	0.02493	0.02302			334	0.16449	0.37723	0.51725	0.60493	0.67289	0.72319	0.76193	0.79184	0.81563	0.83398	0.84758	0.85777	0.86729									1266	0.03757	0.0133	0.02302
	1315	0.02992	0.03165	0.03146	0.0287	0.02628	0.02547	0.02359			335	0.15973	0.38199	0.52812	0.61988	0.69125	0.74358	0.78572	0.81631	0.84078	0.85981	0.87476	0.88564	0.89515									1265	0.03777	0.01392	0.02359
	1314	0.03027	0.03208	0.03186	0.02916	0.02678	0.026	0.02414			336	0.15497	0.38674	0.53968	0.63619	0.71096	0.76601	0.80951	0.8401	0.86729	0.887	0.90195	0.91283	0.92234									1264	0.03796	0.01454	0.02414
	1313	0.03061	0.03251	0.03224	0.02964	0.02728	0.02654	0.02467			337	0.15021	0.3915	0.55259	0.65318	0.73067	0.78912	0.83534	0.86865	0.89651	0.91554	0.93254	0.94341	0.95497									1263	0.03816	0.01516	0.02467
	1312	0.03093	0.03291	0.0326	0.03008	0.02775	0.02703	0.02521			338	0.14613	0.39762	0.56618	0.67222	0.75378	0.81427	0.86253	0.89787	0.92778	0.94749	0.96448	0.97672	0.98759									1262	0.03835	0.01572	0.02521
	1311	0.03122	0.03328	0.03293	0.03048	0.02819	0.02753	0.02572			339	0.14138	0.4017	0.57706	0.68581	0.77077	0.83262	0.88292	0.91826	0.94681	0.9706	0.98691	0.99915	1.0107									1261	0.03852	0.01628	0.02572
	1310	0.0315	0.03365	0.03327	0.03088	0.02864	0.02801	0.02624			340	0.1373	0.40849	0.59133	0.70484	0.79388	0.85913	0.91147	0.94885	0.98012	1.0039	1.0209	1.03449	1.04605									1260	0.03871	0.01683	0.02624
	1309	0.03179	0.03402	0.03362	0.03128	0.02908	0.02847	0.02676			341	0.1339	0.41393	0.60357	0.72183	0.81495	0.88156	0.93594	0.97536	1.00798	1.03313	1.04944	1.06304	1.07595									1259	0.03888	0.01735	0.02676
	1308	0.03205	0.03435	0.03393	0.03165	0.02948	0.02891	0.02725			342	0.1305	0.42073	0.6192	0.74222	0.83942	0.91147	0.96652	1.00866	1.04333	1.06916	1.08683	1.1011	1.11334									1258	0.03908	0.01785	0.02725
	1307	0.03231	0.03468	0.03425	0.03203	0.02987	0.02933	0.02773			343	0.12642	0.42821	0.63415	0.76329	0.86389	0.93662	0.99643	1.03925	1.07391	1.10246	1.12081	1.13576	1.15072									1257	0.03926	0.0183	0.02773
	1306	0.03255	0.03496	0.03454	0.0324	0.03025	0.02975	0.02821			344	0.12302	0.43364	0.64571	0.77689	0.87952	0.95429	1.0141	1.05556	1.09294	1.11877	1.13644	1.15276	1.16567									1256	0.03942	0.01877	0.02821
	1305	0.03278	0.03527	0.03483	0.03276	0.03066	0.03015	0.02869			345	0.11963	0.4418	0.66134	0.79932	0.90399	0.98283	1.04537	1.08683	1.12489	1.15548	1.17247	1.1847	1.20373									1255	0.0396	0.01919	0.02869
	1304	0.03299	0.03556	0.03511	0.03313	0.03102	0.03055	0.02912			346	0.11691	0.44996	0.67901	0.82175	0.93186	1.01274	1.07663	1.12625	1.16091	1.19218	1.20985	1.2282	1.24384									1254	0.03974	0.01963	0.02912
	1303	0.03319	0.03582	0.03539	0.03348	0.03137	0.03093	0.02954			347	0.11351	0.45675	0.69329	0.83806	0.95225	1.03313	1.09974	1.14664	1.18538	1.21257	1.23432	1.24995	1.26423									1253	0.03991	0.02005	0.02954
	1302	0.03338	0.03609	0.03565	0.03384	0.03174	0.03133	0.02997			348	0.11147	0.46627	0.70892	0.86117	0.97672	1.06032	1.13033	1.17859	1.21869	1.24587	1.2683	1.28394	1.29821									1252	0.04007	0.02046	0.02997
	1301	0.03357	0.03635	0.03589	0.03419	0.03207	0.0317	0.03039			349	0.10875	0.47578	0.72795	0.88496	1.00798	1.09906	1.16771	1.21733	1.26151	1.29209	1.31384	1.33491	1.34579									1251	0.04021	0.02087	0.03039
	1300	0.03374	0.03659	0.03615	0.03451	0.03242	0.03208	0.03079			350	0.10671	0.48394	0.74494	0.90535	1.03109	1.12217	1.19218	1.24384	1.28598	1.31792	1.34035	1.35531	1.36958									1250	0.04038	0.02128	0.03079
	1299	0.03389	0.03684	0.03639	0.03483	0.03275	0.03243	0.03116			351	0.10467	0.49346	0.76058	0.92574	1.0508	1.14188	1.21529	1.26287	1.30569	1.33763	1.35666	1.37298	1.39201									1249	0.04053	0.02168	0.03116
	1298	0.03408	0.03708	0.03665	0.03515	0.03309	0.03281	0.03158			352	0.10331	0.50637	0.78436	0.95633	1.09023	1.18674	1.26355	1.31996	1.36142	1.39813	1.42395	1.44163	1.45522									1248	0.04069	0.02204	0.03158
	1297	0.03424	0.03732	0.03688	0.03546	0.0334	0.03316	0.03195			353	0.10127	0.51725	0.8034	0.97808	1.11266	1.21121	1.2887	1.34103	1.39065	1.4192	1.44163	1.45998	1.47085									1247	0.04086	0.0224	0.03195
	1296	0.03443	0.03756	0.03711	0.03576	0.03373	0.03351	0.03233			354	0.09991	0.52812	0.82175	1.00187	1.13848	1.235	1.31588	1.36686	1.4124	1.44638	1.46202	1.48241	1.49464									1246	0.04101	0.02276	0.03233
	1295	0.0346	0.03779	0.03733	0.03605	0.03402	0.03384	0.03271			355	0.09856	0.54171	0.8469	1.03313	1.17587	1.28122	1.36278	1.41784	1.46745	1.50552	1.52251	1.54086	1.55513									1245	0.04116	0.02312	0.03271
	1294	0.03477	0.03801	0.03754	0.03634	0.03431	0.03418	0.03306			356	0.0972	0.55531	0.87136	1.0644	1.21529	1.32608	1.41172	1.47153	1.52795	1.55513	1.57756	1.61087	1.61699									1244	0.04131	0.02346	0.03306
	1293	0.03493	0.03822	0.03774	0.03663	0.03458	0.0345	0.0334			357	0.09652	0.56754	0.89108	1.09158	1.24112	1.35191	1.43755	1.49396	1.55174	1.58096	1.61223	1.63058	1.64757									1243	0.04146	0.0238	0.0334
	1292	0.03508	0.03844	0.03793	0.03691	0.03485	0.03481	0.03375			358	0.09448	0.58114	0.91419	1.11741	1.27102	1.38453	1.47221	1.53814	1.5898	1.61835	1.64214	1.66117	1.68156									1242	0.04159	0.02413	0.03375
	1291	0.03523	0.03864	0.03813	0.03717	0.03514	0.03513	0.03408			359	0.09312	0.59201	0.9305	1.13305	1.28938	1.39405	1.47833	1.53135	1.58232	1.61495	1.63534	1.64825	1.66728									1241	0.04173	0.02449	0.03408
	1290	0.03535	0.03881	0.03831	0.03743	0.03542	0.03544	0.03441			360	0.09244	0.60493	0.95361	1.16567	1.3288	1.4457	1.5395	1.59388	1.65233	1.69039	1.7101	1.72846	1.75292									1240	0.04188	0.02483	0.03441
	1289	0.03547	0.03899	0.0385	0.0377	0.03572	0.03575	0.03474			361	0.0904	0.61376	0.96448	1.17519	1.33152	1.44299	1.53203	1.57892	1.63058	1.65641	1.67748	1.69243	1.71418									1239	0.04202	0.02514	0.03474
	1288	0.03558	0.03914	0.03868	0.03793	0.03602	0.03605	0.03504			362	0.08904	0.62192	0.9808	1.19694	1.36142	1.47697	1.56737	1.62446	1.68224	1.70535	1.73457	1.74817	1.76652									1238	0.04221	0.02547	0.03504
	1287	0.03569	0.03928	0.03885	0.03817	0.03632	0.03636	0.03538			363	0.08836	0.62736	0.98827	1.20305	1.36414	1.48105	1.57077	1.61359	1.67272	1.70059	1.72302	1.73457	1.75225									1237	0.04237	0.02579	0.03538
	1286	0.0358	0.03943	0.03903	0.0384	0.03661	0.03667	0.03569			364	0.087	0.63007	0.98759	1.19762	1.34851	1.45658	1.52931	1.56873	1.61699	1.65165	1.66389	1.67816	1.69923									1236	0.04254	0.02609	0.03569
	1285	0.03591	0.03957	0.03922	0.03864	0.0369	0.03697	0.03601			365	0.08496	0.63551	1.0039	1.22616	1.39541	1.51843	1.60951	1.68496	1.72914	1.76924	1.79099	1.82225	1.83381									1235	0.0427	0.02639	0.03601
	1284	0.03598	0.03969	0.03939	0.03886	0.03715	0.03724	0.03631			366	0.08428	0.63483	0.99779	1.21257	1.37366	1.48852	1.57077	1.62446	1.68699	1.70603	1.72302	1.7604	1.76516									1234	0.04286	0.02667	0.03631
	1283	0.03607	0.03984	0.03956	0.03909	0.03742	0.03753	0.03661			367	0.08224	0.63075	0.98895	1.20102	1.35055	1.45794	1.53746	1.59116	1.63534	1.66117	1.68088	1.70195	1.70603									1233	0.04302	0.02697	0.03661
	1282	0.03613	0.03996	0.03973	0.03931	0.03767	0.0378	0.03691			368	0.08088	0.62871	0.98759	1.20509	1.36686	1.48852	1.58436	1.64825	1.69515	1.74545	1.76176	1.79575	1.8005									1232	0.04317	0.02725	0.03691
	1281	0.0362	0.04009	0.03987	0.03954	0.03792	0.03808	0.03722			369	0.07952	0.6192	0.9672	1.17315	1.32676	1.43755	1.51367	1.56941	1.61903	1.64417	1.65777	1.69583	1.69991									1231	0.04332	0.02752	0.03722
	1280	0.03627	0.04022	0.04004	0.03976	0.03819	0.03835	0.03753			370	0.07816	0.60968	0.95157	1.15004	1.30161	1.40968	1.49056	1.54494	1.59728	1.62242	1.64281	1.66932	1.67544									1230	0.04348	0.0278	0.03753
	1279	0.03629	0.04032	0.04018	0.03996	0.03843	0.0386	0.03782			371	0.07681	0.59745	0.92778	1.12353	1.27034	1.37026	1.45182	1.50756	1.54902	1.583	1.59931	1.62242	1.63534									1229	0.04364	0.02807	0.03782
	1278	0.03632	0.04043	0.04033	0.04016	0.03867	0.03885	0.03813			372	0.07613	0.5825	0.90331	1.09226	1.23228	1.3322	1.40832	1.4593	1.51231	1.53678	1.55242	1.57553	1.58504									1228	0.0438	0.02833	0.03813
	1277	0.03634	0.04052	0.04046	0.04032	0.03889	0.0391	0.03842			373	0.07545	0.57026	0.8836	1.07323	1.22073	1.32336	1.40492	1.46474	1.51163	1.55513	1.57213	1.59252	1.60611									1227	0.04397	0.02858	0.03842
	1276	0.03638	0.04063	0.04062	0.04051	0.03912	0.03936	0.03872			374	0.07477	0.55259	0.85097	1.03177	1.16703	1.2717	1.34851	1.40288	1.44367	1.48377	1.5096	1.52591	1.54222									1226	0.04414	0.02883	0.03872
	1275	0.03639	0.04073	0.04076	0.04067	0.03932	0.0396	0.039			375	0.07341	0.53152	0.81835	0.98759	1.11945	1.21257	1.2887	1.34103	1.38861	1.42124	1.44367	1.46406	1.47629									1225	0.04431	0.02911	0.039
	1274	0.03641	0.04082	0.04091	0.04083	0.03952	0.03984	0.03928			376	0.07341	0.51181	0.783	0.94681	1.06848	1.16159	1.23296	1.28054	1.322	1.35938	1.38113	1.40356	1.41376									1224	0.04449	0.02937	0.03928
	1273	0.03643	0.04093	0.04107	0.04098	0.03971	0.04007	0.03956			377	0.07205	0.49006	0.7463	0.89855	1.01682	1.10178	1.16839	1.21733	1.25403	1.28394	1.30637	1.32404	1.33967									1223	0.04466	0.02962	0.03956
	1272	0.03645	0.04101	0.04123	0.04114	0.0399	0.04032	0.03985			378	0.07205	0.47035	0.71164	0.85777	0.9672	1.04876	1.11401	1.15887	1.19354	1.22412	1.24587	1.26151	1.28122									1222	0.04483	0.02989	0.03985
	1271	0.03645	0.04109	0.04138	0.04128	0.0401	0.04054	0.04011			379	0.07137	0.44928	0.67833	0.81495	0.91894	0.99439	1.05692	1.10042	1.13848	1.16635	1.18606	1.20102	1.21733									1221	0.045	0.03016	0.04011
	1270	0.03644	0.04117	0.04152	0.04144	0.0403	0.04076	0.04038			380	0.07069	0.43024	0.64571	0.77485	0.87408	0.94545	1.00322	1.04469	1.08207	1.10654	1.12625	1.14188	1.15684									1220	0.04518	0.03042	0.04038
	1269	0.03643	0.04125	0.04166	0.0416	0.04048	0.041	0.04064			381	0.07069	0.41189	0.61444	0.73679	0.82854	0.89651	0.95021	0.99031	1.02226	1.04876	1.0678	1.08207	1.09634									1219	0.04535	0.03067	0.04064
	1268	0.03641	0.04132	0.0418	0.04175	0.04067	0.0412	0.04087			382	0.07069	0.39558	0.58861	0.70484	0.79252	0.85845	0.91011	0.94817	0.97876	1.00526	1.0243	1.03993	1.0542									1218	0.04554	0.03092	0.04087
	1267	0.03639	0.0414	0.04192	0.0419	0.04086	0.04141	0.04111			383	0.07069	0.38063	0.56211	0.67086	0.75446	0.81563	0.86457	0.90195	0.93186	0.95633	0.97332	0.98963	1.00187									1217	0.04572	0.03118	0.04111
	1266	0.03637	0.04146	0.04202	0.04205	0.04105	0.04161	0.04133			384	0.07069	0.36499	0.53492	0.63687	0.71436	0.77213	0.81835	0.85301	0.88088	0.90263	0.91962	0.9339	0.94613									1216	0.04591	0.03142	0.04133
	1265	0.03635	0.04154	0.04212	0.04221	0.04123	0.04181	0.04155			385	0.07137	0.35208	0.51113	0.60696	0.68037	0.73407	0.77689	0.81019	0.83806	0.85845	0.87612	0.88836	0.90195									1215	0.04611	0.03167	0.04155
	1264	0.03635	0.04161	0.04222	0.04237	0.04141	0.042	0.04178			386	0.07205	0.33985	0.4887	0.57978	0.64979	0.70076	0.74222	0.77281	0.79864	0.81903	0.83466	0.84826	0.86049									1214	0.0463	0.03192	0.04178
	1263	0.03634	0.04168	0.04233	0.04253	0.04161	0.04219	0.04199			387	0.07273	0.32829	0.46967	0.55463	0.61988	0.66882	0.70688	0.73679	0.76058	0.78097	0.79524	0.80815	0.81903									1213	0.04652	0.03215	0.04199
	1262	0.03632	0.04174	0.04243	0.04269	0.0418	0.04236	0.04221			388	0.07341	0.31878	0.45132	0.53152	0.59269	0.63823	0.67425	0.70348	0.72591	0.74562	0.76058	0.77281	0.78368									1212	0.04673	0.03237	0.04221
	1261	0.03633	0.04178	0.04252	0.04286	0.042	0.04257	0.04245			389	0.07409	0.30994	0.43432	0.50977	0.56686	0.61036	0.64503	0.67018	0.69397	0.71232	0.72523	0.73747	0.74902									1211	0.04695	0.03259	0.04245
	1260	0.03631	0.04183	0.04261	0.04301	0.04218	0.04277	0.04267			390	0.07477	0.30042	0.41801	0.4887	0.54307	0.58386	0.61648	0.64095	0.6627	0.68037	0.69329	0.70416	0.71504									1210	0.04717	0.03281	0.04267
	1259	0.03631	0.04188	0.04271	0.04316	0.04237	0.04298	0.04289			391	0.07545	0.29295	0.40442	0.47103	0.52268	0.56143	0.59269	0.61716	0.63823	0.65386	0.66746	0.67833	0.68921									1209	0.0474	0.03302	0.04289
	1258	0.0363	0.04193	0.04279	0.04331	0.04256	0.04318	0.04311			392	0.07613	0.28615	0.3915	0.45607	0.50501	0.54307	0.5723	0.59473	0.61444	0.63075	0.64435	0.65454	0.66542									1208	0.04759	0.03323	0.04311
	1257	0.03628	0.04197	0.04286	0.04346	0.04273	0.04339	0.04333			393	0.07748	0.28207	0.38403	0.4452	0.49278	0.5288	0.55735	0.57978	0.59881	0.61512	0.62736	0.63823	0.64911									1207	0.0478	0.03343	0.04333
	1256	0.03627	0.042	0.04294	0.04361	0.0429	0.04363	0.04355			394	0.07816	0.27867	0.37723	0.43636	0.4819	0.51657	0.54511	0.56686	0.58521	0.60085	0.61376	0.62328	0.63483									1206	0.048	0.03364	0.04355
	1255	0.03626	0.04206	0.04302	0.04378	0.04309	0.04386	0.04378			395	0.07952	0.27731	0.37315	0.43024	0.47442	0.50977	0.53628	0.55735	0.57502	0.59065	0.60425	0.61512	0.62532									1205	0.04819	0.03383	0.04378
	1254	0.03626	0.0421	0.04311	0.04394	0.04326	0.04408	0.044			396	0.0802	0.27663	0.36975	0.42549	0.46967	0.50297	0.53084	0.55123	0.56958	0.58386	0.59745	0.60764	0.61784									1204	0.04839	0.03403	0.044
	1253	0.03624	0.04215	0.04319	0.04409	0.04345	0.0443	0.04424			397	0.08156	0.27731	0.36975	0.42413	0.46763	0.50025	0.52676	0.54783	0.56618	0.58046	0.59337	0.60425	0.61512									1203	0.04859	0.03421	0.04424
	1252	0.03622	0.04218	0.0433	0.04426	0.04362	0.04452	0.04448			398	0.08224	0.27867	0.36907	0.42277	0.46491	0.49685	0.52404	0.54443	0.56143	0.57706	0.58861	0.60085	0.61036									1202	0.04878	0.0344	0.04448
	1251	0.0362	0.04222	0.0434	0.04442	0.04382	0.04475	0.04474			399	0.0836	0.27935	0.36839	0.42141	0.46219	0.49346	0.51996	0.53968	0.55735	0.5723	0.58521	0.59473	0.60561									1201	0.04899	0.0346	0.04474
	1250	0.03618	0.04226	0.04351	0.04457	0.04401	0.04496	0.04498			400	0.08428	0.27935	0.36499	0.41665	0.45607	0.48666	0.51181	0.53152	0.54851	0.56346	0.57502	0.58521	0.59541									1200	0.04957	0.03481	0.04498
	1249	0.03614	0.04229	0.04362	0.04474	0.0442	0.0452	0.04522			401	0.08496	0.27663	0.36024	0.40917	0.44724	0.47714	0.50093	0.51928	0.5356	0.55055	0.56143	0.57162	0.58114									1199	0.04979	0.03504	0.04522
	1248	0.0361	0.04232	0.04374	0.04489	0.04441	0.04541	0.04549			402	0.08564	0.2712	0.35072	0.39762	0.43432	0.46219	0.48462	0.50093	0.51725	0.53084	0.54103	0.55055	0.56007									1198	0.05003	0.03526	0.04549
	1247	0.03606	0.04238	0.04388	0.04506	0.0446	0.04562	0.04574			403	0.08632	0.26508	0.33985	0.38403	0.41733	0.44316	0.46423	0.48054	0.49482	0.50773	0.51725	0.5254	0.53492									1197	0.05026	0.03551	0.04574
	1246	0.03602	0.04241	0.04401	0.0452	0.04479	0.04586	0.046			404	0.08632	0.25556	0.32625	0.36703	0.3983	0.42277	0.44112	0.45675	0.46967	0.48122	0.49006	0.49821	0.50637									1196	0.05049	0.03573	0.046
	1245	0.03598	0.04246	0.04416	0.04536	0.045	0.04607	0.04626			405	0.08632	0.24605	0.3113	0.34868	0.37723	0.39898	0.41733	0.43024	0.44384	0.45335	0.46219	0.46967	0.47646									1195	0.05073	0.03595	0.04626
	1244	0.03593	0.04252	0.0443	0.04551	0.04519	0.0463	0.04655			406	0.08632	0.23449	0.29499	0.33033	0.35616	0.37655	0.39218	0.4051	0.41597	0.42549	0.43228	0.43908	0.44588									1194	0.05099	0.03616	0.04655
	1243	0.03589	0.04257	0.04445	0.04567	0.04539	0.0465	0.04681			407	0.08632	0.22362	0.27935	0.3113	0.33577	0.35344	0.36907	0.37995	0.38946	0.3983	0.40442	0.41053	0.41665									1193	0.05127	0.03639	0.04681
	1242	0.03584	0.04265	0.0446	0.04583	0.0456	0.04671	0.04709			408	0.087	0.21274	0.26372	0.29363	0.31538	0.33169	0.34528	0.35616	0.36431	0.37247	0.37791	0.38403	0.38878									1192	0.05155	0.0366	0.04709
	1241	0.03579	0.04272	0.04474	0.04598	0.04581	0.04693	0.04734			409	0.087	0.20255	0.24945	0.27663	0.29703	0.31266	0.32421	0.33373	0.34188	0.34868	0.35412	0.35888	0.36364									1191	0.05185	0.03682	0.04734
	1240	0.03573	0.04278	0.0449	0.04615	0.04604	0.04718	0.04761			410	0.08836	0.19303	0.23653	0.261	0.28003	0.29431	0.30518	0.31402	0.32149	0.32761	0.33305	0.33645	0.34121									1190	0.05216	0.03705	0.04761
	1239	0.0357	0.04284	0.04506	0.04632	0.04628	0.04743	0.04789			411	0.08836	0.18488	0.22566	0.24809	0.26576	0.27935	0.28887	0.2977	0.3045	0.30926	0.31402	0.3181	0.32285									1189	0.05247	0.03729	0.04789
	1238	0.03565	0.0429	0.04522	0.0465	0.04651	0.04766	0.04815			412	0.08972	0.17876	0.21614	0.23789	0.2542	0.26644	0.27663	0.28343	0.29023	0.29567	0.29906	0.30314	0.30722									1188	0.05281	0.03753	0.04815
	1237	0.03561	0.04297	0.04538	0.04669	0.04675	0.04793	0.04842			413	0.0904	0.174	0.20867	0.22906	0.24469	0.25556	0.26508	0.27188	0.27799	0.28275	0.28683	0.29023	0.29431									1187	0.05317	0.03778	0.04842
	1236	0.03558	0.04303	0.04554	0.04687	0.04701	0.0482	0.04871			414	0.09176	0.16856	0.20255	0.2209	0.23585	0.24605	0.25488	0.26168	0.2678	0.27188	0.27528	0.27867	0.28139									1186	0.05355	0.03801	0.04871
	1235	0.03554	0.0431	0.04569	0.04709	0.04724	0.04848	0.04898			415	0.0938	0.16517	0.19643	0.21478	0.22838	0.23857	0.24741	0.25353	0.25828	0.26304	0.26576	0.26984	0.27256									1185	0.05399	0.03825	0.04898
	1234	0.03549	0.04318	0.04583	0.04731	0.04748	0.04875	0.04927			416	0.09584	0.16245	0.19235	0.21002	0.22294	0.23313	0.24061	0.24673	0.25217	0.25624	0.25896	0.26236	0.26508									1184	0.05449	0.03847	0.04927
	1233	0.03545	0.04325	0.04597	0.04754	0.04771	0.049	0.04954			417	0.09788	0.15973	0.18895	0.20527	0.21886	0.2277	0.23517	0.24129	0.24605	0.24945	0.25353	0.25556	0.25828									1183	0.05501	0.0387	0.04954
	1232	0.0354	0.04334	0.04615	0.04776	0.04794	0.04926	0.04983			418	0.09923	0.15837	0.18624	0.20255	0.21478	0.22362	0.23042	0.23585	0.24129	0.24469	0.24809	0.25013	0.25353									1182	0.0556	0.03896	0.04983
	1231	0.03536	0.04341	0.04631	0.04799	0.04818	0.04953	0.05011			419	0.10127	0.15769	0.1842	0.20051	0.21206	0.2209	0.2277	0.23381	0.23857	0.24197	0.24469	0.24673	0.25013									1181	0.05623	0.0392	0.05011
	1230	0.0353	0.04347	0.04647	0.0482	0.04837	0.0498	0.0504			420	0.10331	0.15701	0.18352	0.19915	0.2107	0.21954	0.22566	0.2311	0.23585	0.23993	0.24197	0.24401	0.24673									1180	0.05688	0.03948	0.0504
	1229	0.03526	0.04353	0.04666	0.04841	0.04858	0.05008	0.05069			421	0.10467	0.15701	0.18352	0.19779	0.21002	0.21818	0.2243	0.22974	0.23449	0.23789	0.24061	0.24265	0.24537									1179	0.05756	0.03976	0.05069
	1228	0.03522	0.04362	0.04686	0.04863	0.04882	0.05038	0.05101			422	0.10603	0.15701	0.18284	0.19779	0.20935	0.2175	0.22362	0.22906	0.23381	0.23721	0.23925	0.24197	0.24401									1178	0.05822	0.04008	0.05101
	1227	0.0352	0.0437	0.04707	0.04885	0.04906	0.0507	0.05134			423	0.10807	0.15701	0.18284	0.19779	0.20867	0.21682	0.22362	0.22906	0.23381	0.23653	0.23925	0.24129	0.24401									1177	0.05885	0.04039	0.05134
	1226	0.03518	0.04379	0.04724	0.04906	0.04928	0.05102	0.05166			424	0.10875	0.15769	0.18284	0.19779	0.21002	0.2175	0.2243	0.22906	0.23381	0.23653	0.23993	0.24197	0.24401									1176	0.05944	0.0407	0.05166
	1225	0.03514	0.04388	0.04743	0.04927	0.04952	0.05134	0.052			425	0.11079	0.15837	0.18352	0.19847	0.21002	0.21886	0.22498	0.23042	0.23517	0.23789	0.24061	0.24265	0.24469									1175	0.05996	0.04099	0.052
	1224	0.03511	0.044	0.04763	0.0495	0.0498	0.05167	0.05234			426	0.11215	0.16041	0.18488	0.19983	0.21138	0.22022	0.22702	0.23177	0.23653	0.23993	0.24197	0.24469	0.24605									1174	0.06043	0.04132	0.05234
	1223	0.03508	0.04412	0.04784	0.04975	0.05007	0.05201	0.05272			427	0.11351	0.16109	0.18624	0.20187	0.21342	0.22226	0.22906	0.23449	0.23789	0.24197	0.24401	0.24605	0.24809									1173	0.06083	0.04163	0.05272
	1222	0.03506	0.0442	0.04805	0.04999	0.05034	0.05234	0.0531			428	0.11487	0.16177	0.18692	0.20323	0.21478	0.22362	0.23042	0.23585	0.23993	0.24333	0.24537	0.24809	0.24945									1172	0.06116	0.04193	0.0531
	1221	0.03504	0.0443	0.04828	0.05024	0.05062	0.05268	0.05349			429	0.11487	0.16245	0.18827	0.20391	0.21614	0.22498	0.23177	0.23721	0.24129	0.24469	0.24741	0.24945	0.25149									1171	0.0614	0.04225	0.05349
	1220	0.03501	0.0444	0.0485	0.05049	0.05092	0.05304	0.05391			430	0.11555	0.16313	0.18963	0.20595	0.2175	0.22702	0.23381	0.23925	0.24401	0.24741	0.24945	0.25217	0.25353									1170	0.06163	0.04257	0.05391
	1219	0.03501	0.04451	0.04874	0.05075	0.05123	0.05339	0.05432			431	0.11691	0.16449	0.19167	0.20731	0.22022	0.22906	0.23517	0.24061	0.24605	0.24945	0.25217	0.2542	0.25624									1169	0.06183	0.0429	0.05432
	1218	0.03499	0.04459	0.04897	0.05102	0.05154	0.05373	0.05473			432	0.11691	0.16517	0.19235	0.20935	0.22158	0.2311	0.23857	0.24333	0.24877	0.25217	0.2542	0.25624	0.25896									1168	0.06202	0.04324	0.05473
	1217	0.03501	0.04471	0.0492	0.05129	0.05187	0.05409	0.05515			433	0.11759	0.16652	0.19371	0.21138	0.22362	0.23381	0.24061	0.24673	0.25149	0.25488	0.2576	0.25964	0.26236									1167	0.06218	0.04355	0.05515
	1216	0.035	0.04484	0.04944	0.05157	0.05221	0.05445	0.05554			434	0.11827	0.16788	0.19643	0.2141	0.22702	0.23653	0.24401	0.25013	0.25556	0.25896	0.26168	0.26372	0.26576									1166	0.06236	0.04389	0.05554
	1215	0.03497	0.04496	0.04967	0.05185	0.05255	0.05481	0.05593			435	0.11827	0.16924	0.19847	0.21614	0.22974	0.23993	0.24741	0.25353	0.25828	0.26168	0.26508	0.26712	0.26984									1165	0.06255	0.04425	0.05593
	1214	0.03495	0.04509	0.04991	0.05213	0.05292	0.05517	0.05634			436	0.11895	0.16992	0.20051	0.21886	0.23313	0.24333	0.25149	0.25692	0.26168	0.26576	0.26848	0.2712	0.27324									1164	0.06275	0.04462	0.05634
	1213	0.03494	0.04521	0.05015	0.05243	0.05326	0.05555	0.05672			437	0.11963	0.17196	0.20255	0.22226	0.23653	0.24673	0.2542	0.26168	0.26644	0.26984	0.27324	0.27528	0.27731									1163	0.06291	0.04498	0.05672
	1212	0.03493	0.04536	0.05038	0.05274	0.05362	0.05593	0.05712			438	0.11963	0.17332	0.20595	0.22498	0.23993	0.25081	0.25896	0.26508	0.2712	0.2746	0.27799	0.28003	0.28207									1162	0.06308	0.04535	0.05712
	1211	0.03491	0.0455	0.05063	0.05305	0.05398	0.05631	0.05752			439	0.11963	0.17468	0.20799	0.2277	0.24401	0.25488	0.26304	0.26916	0.27528	0.27935	0.28207	0.28411	0.28683									1161	0.06324	0.04574	0.05752
	1210	0.0349	0.04564	0.05089	0.05336	0.05433	0.05668	0.05791			440	0.12031	0.17672	0.2107	0.23177	0.24741	0.25828	0.26848	0.2746	0.28003	0.28479	0.28751	0.29023	0.29159									1160	0.06342	0.04614	0.05791
	1209	0.0349	0.0458	0.05113	0.0537	0.05469	0.05708	0.05833			441	0.12031	0.1774	0.21274	0.23381	0.25081	0.26236	0.27188	0.27867	0.28479	0.28887	0.29159	0.29431	0.29635									1159	0.06357	0.04655	0.05833
	1208	0.03492	0.04595	0.0514	0.05405	0.05506	0.0575	0.05873			442	0.12099	0.18012	0.21546	0.23789	0.25488	0.26712	0.27663	0.28343	0.28955	0.29363	0.29703	0.29906	0.30178									1158	0.0637	0.04695	0.05873
	1207	0.03492	0.04612	0.05165	0.05437	0.05542	0.05793	0.05916			443	0.12099	0.1808	0.21818	0.24061	0.25828	0.27052	0.28071	0.28751	0.29431	0.29838	0.3011	0.30314	0.30654									1157	0.0638	0.04733	0.05916
	1206	0.03492	0.04629	0.05193	0.0547	0.05581	0.05836	0.05958			444	0.12234	0.18352	0.22226	0.24537	0.26304	0.27528	0.28615	0.29295	0.29974	0.3045	0.30722	0.30994	0.31198									1156	0.06388	0.04774	0.05958
	1205	0.03493	0.04646	0.0522	0.05505	0.05619	0.05878	0.06003			445	0.12234	0.18556	0.22498	0.24877	0.26712	0.28071	0.29091	0.29838	0.30518	0.30994	0.31266	0.31538	0.3181									1155	0.06395	0.04814	0.06003
	1204	0.03496	0.04665	0.05247	0.05539	0.05657	0.05924	0.0605			446	0.12438	0.18895	0.22906	0.2542	0.27256	0.28615	0.29635	0.30518	0.3113	0.31606	0.32013	0.32217	0.32557									1154	0.06396	0.04853	0.0605
	1203	0.03498	0.04683	0.05274	0.05574	0.05698	0.05967	0.06095			447	0.12438	0.19099	0.23313	0.25828	0.27731	0.29159	0.30246	0.31062	0.3181	0.32217	0.32625	0.32829	0.33101									1153	0.06395	0.04893	0.06095
	1202	0.03498	0.04701	0.05302	0.05608	0.05736	0.0601	0.06143			448	0.12438	0.19303	0.23585	0.26236	0.28207	0.2977	0.30858	0.31674	0.32353	0.32829	0.33237	0.33577	0.33713									1152	0.06394	0.04934	0.06143
	1201	0.035	0.04721	0.05332	0.05646	0.05778	0.06057	0.0619			449	0.12506	0.19507	0.23993	0.26712	0.28751	0.30246	0.31402	0.32285	0.33033	0.33509	0.33917	0.34256	0.3446									1151	0.06396	0.04975	0.0619
	1200	0.03535	0.04818	0.0541	0.05752	0.05871	0.06173	0.06301			450	0.12506	0.19711	0.24333	0.2712	0.29227	0.3079	0.32081	0.32965	0.33713	0.34188	0.34596	0.34868	0.35208									1150	0.06399	0.05074	0.06301
	1199	0.03537	0.0484	0.05441	0.05788	0.05911	0.06217	0.06351			451	0.1271	0.20119	0.24877	0.27799	0.29974	0.31606	0.32897	0.33781	0.3446	0.35072	0.3548	0.3582	0.36092									1149	0.06407	0.05116	0.06351
	1198	0.03541	0.04863	0.05475	0.05826	0.05955	0.06265	0.06401			452	0.1271	0.20391	0.25285	0.28275	0.30518	0.32149	0.33509	0.34392	0.35208	0.35752	0.36228	0.36499	0.36839									1148	0.06421	0.05159	0.06401
	1197	0.03546	0.04886	0.0551	0.05864	0.06	0.06312	0.06454			453	0.12846	0.20731	0.2576	0.28819	0.31266	0.32897	0.34188	0.35276	0.36092	0.36703	0.37043	0.37383	0.37587									1147	0.06443	0.05202	0.06454
	1196	0.03551	0.0491	0.05546	0.05905	0.06045	0.06364	0.06506			454	0.12914	0.21002	0.26168	0.29431	0.3181	0.33577	0.34936	0.36024	0.36771	0.37383	0.37791	0.38131	0.38471									1146	0.06472	0.05245	0.06506
	1195	0.03558	0.04934	0.05582	0.05944	0.06092	0.06416	0.06561			455	0.12982	0.21274	0.26644	0.29974	0.32489	0.34324	0.35684	0.36703	0.37587	0.38267	0.38674	0.39014	0.39218									1145	0.06513	0.05289	0.06561
	1194	0.03565	0.04958	0.05618	0.05985	0.06137	0.06467	0.06616			456	0.12982	0.21478	0.27052	0.30518	0.33101	0.34936	0.36431	0.37519	0.38335	0.38946	0.39354	0.3983	0.40034									1144	0.06562	0.05336	0.06616
	1193	0.03573	0.04983	0.05655	0.06028	0.06184	0.0652	0.06672			457	0.12982	0.21818	0.2746	0.30994	0.33713	0.35616	0.37179	0.38199	0.39218	0.39762	0.40238	0.40714	0.41053									1143	0.06621	0.05383	0.06672
	1192	0.03582	0.05008	0.05694	0.06075	0.06235	0.06575	0.06733			458	0.12914	0.21886	0.27867	0.31402	0.34256	0.36228	0.37791	0.38878	0.39898	0.4051	0.41053	0.41393	0.41665									1142	0.06687	0.05433	0.06733
	1191	0.03595	0.05037	0.05735	0.06124	0.06286	0.06634	0.06794			459	0.12982	0.22226	0.28207	0.31946	0.348	0.36839	0.38403	0.39626	0.40646	0.41325	0.41869	0.42209	0.42481									1141	0.06759	0.05484	0.06794
	1190	0.03606	0.05065	0.05779	0.06175	0.06342	0.06692	0.06856			460	0.12914	0.22362	0.28479	0.32353	0.3514	0.37315	0.39082	0.40238	0.41189	0.41869	0.42345	0.42753	0.43228									1140	0.06836	0.05539	0.06856
	1189	0.03621	0.05096	0.05822	0.06228	0.06399	0.06756	0.06922			461	0.12846	0.22634	0.29091	0.32965	0.35956	0.38199	0.3983	0.41121	0.42141	0.42821	0.43364	0.43772	0.44112									1139	0.06918	0.05597	0.06922
	1188	0.03639	0.05129	0.0587	0.06285	0.06461	0.06821	0.0699			462	0.12778	0.22838	0.29431	0.33509	0.36499	0.38674	0.40646	0.41801	0.42957	0.43704	0.44248	0.44588	0.44928									1138	0.07004	0.05659	0.0699
	1187	0.03661	0.05167	0.05923	0.06346	0.06526	0.06892	0.07062			463	0.12642	0.22838	0.29635	0.33849	0.36907	0.39286	0.41121	0.42413	0.435	0.44248	0.44792	0.45335	0.45607									1137	0.07096	0.05723	0.07062
	1186	0.03683	0.05207	0.05978	0.06407	0.06593	0.06965	0.07138			464	0.12574	0.2311	0.30042	0.34324	0.37519	0.39966	0.41869	0.43228	0.44316	0.45064	0.45743	0.46083	0.46559									1136	0.0719	0.05791	0.07138
	1185	0.03707	0.0525	0.06036	0.06471	0.06662	0.07041	0.07218			465	0.12438	0.23245	0.30382	0.348	0.38131	0.40578	0.42549	0.43908	0.45064	0.45879	0.46423	0.46899	0.47307									1135	0.07289	0.05866	0.07218
	1184	0.03737	0.05298	0.06099	0.0654	0.06739	0.07124	0.07305			466	0.12302	0.23313	0.30586	0.35072	0.38539	0.41053	0.43024	0.44452	0.45607	0.46423	0.47171	0.47646	0.47918									1134	0.07389	0.05942	0.07305
	1183	0.0377	0.05351	0.06166	0.06613	0.06818	0.07208	0.07394			467	0.12099	0.23245	0.30722	0.35276	0.3881	0.41393	0.43296	0.44792	0.46015	0.46899	0.4751	0.47986	0.48394									1133	0.07489	0.06024	0.07394
	1182	0.03804	0.05406	0.06235	0.06689	0.06901	0.07295	0.07487			468	0.11963	0.23449	0.3113	0.3582	0.39354	0.42005	0.44044	0.45607	0.46831	0.47714	0.48326	0.4887	0.4921									1132	0.07588	0.06109	0.07487
	1181	0.03837	0.05461	0.06303	0.06764	0.06986	0.07382	0.07579			469	0.11691	0.23517	0.31334	0.3616	0.39966	0.42617	0.44724	0.46287	0.47646	0.4853	0.4921	0.49821	0.50093									1131	0.07681	0.06196	0.07579
	1180	0.03873	0.05513	0.06373	0.06841	0.07073	0.07471	0.0767			470	0.11487	0.23721	0.3181	0.36839	0.40714	0.43432	0.45607	0.47307	0.48598	0.49617	0.50161	0.50773	0.51113									1130	0.07772	0.06282	0.0767
	1179	0.03907	0.05566	0.06438	0.06916	0.07157	0.07555	0.07757			471	0.11215	0.23653	0.32013	0.37111	0.41053	0.43908	0.46287	0.4785	0.4921	0.50229	0.50841	0.51385	0.51793									1129	0.07855	0.06365	0.07757
	1178	0.03938	0.05616	0.06502	0.06988	0.07234	0.07637	0.07841			472	0.10875	0.23653	0.32081	0.37451	0.41461	0.44316	0.46695	0.48462	0.49821	0.50773	0.51453	0.52064	0.5254									1128	0.07936	0.06444	0.07841
	1177	0.03964	0.0566	0.06561	0.07055	0.07305	0.07713	0.07921			473	0.10535	0.23721	0.32489	0.37927	0.42005	0.4486	0.47307	0.49142	0.50569	0.51453	0.52336	0.52744	0.53424									1127	0.08011	0.0652	0.07921
	1176	0.03984	0.05698	0.06615	0.07116	0.07371	0.07786	0.07992			474	0.10331	0.23585	0.32557	0.38063	0.42209	0.45403	0.47714	0.49617	0.50977	0.51996	0.52812	0.53356	0.53832									1126	0.08082	0.06588	0.07992
	1175	0.04	0.05733	0.06663	0.07173	0.07428	0.07852	0.08058			475	0.10059	0.23653	0.32829	0.38471	0.42821	0.45879	0.48462	0.50297	0.51793	0.52744	0.53628	0.54239	0.54715									1125	0.08149	0.06648	0.08058
	1174	0.04008	0.05762	0.06706	0.07224	0.07481	0.07914	0.08121			476	0.09652	0.23585	0.32897	0.38674	0.43024	0.46355	0.4887	0.50705	0.52064	0.5322	0.53968	0.54579	0.55259									1124	0.08212	0.06702	0.08121
	1173	0.04013	0.05786	0.06746	0.07272	0.07532	0.07972	0.08181			477	0.09312	0.23517	0.32897	0.38742	0.43296	0.46559	0.49278	0.51045	0.5254	0.53628	0.54443	0.55123	0.55803									1123	0.08273	0.06757	0.08181
	1172	0.04013	0.05806	0.06783	0.07314	0.07577	0.08027	0.08237			478	0.0904	0.23517	0.33237	0.39286	0.43772	0.47239	0.49889	0.51793	0.53492	0.54511	0.55463	0.56007	0.56482									1122	0.08331	0.06805	0.08237
	1171	0.04011	0.05822	0.06816	0.07354	0.07623	0.08078	0.08291			479	0.087	0.23517	0.33441	0.39626	0.44384	0.47918	0.50637	0.52608	0.54307	0.55327	0.56278	0.56958	0.57434									1121	0.08385	0.06853	0.08291
	1170	0.04005	0.05836	0.06848	0.07394	0.07668	0.08127	0.08345			480	0.08428	0.23449	0.33645	0.39966	0.4486	0.48394	0.51113	0.53424	0.54919	0.56075	0.5689	0.57638	0.5825									1120	0.08438	0.06896	0.08345
	1169	0.03998	0.05849	0.06877	0.07431	0.0771	0.08176	0.084			481	0.0802	0.23449	0.33849	0.40306	0.45199	0.48802	0.51725	0.53832	0.55531	0.56754	0.57638	0.58386	0.58861									1119	0.08489	0.06945	0.084
	1168	0.03991	0.05863	0.06907	0.07471	0.07752	0.08225	0.08455			482	0.07613	0.23449	0.34121	0.40646	0.45743	0.49414	0.52336	0.54511	0.56346	0.5757	0.58521	0.59201	0.59881									1118	0.0854	0.06993	0.08455
	1167	0.03986	0.05878	0.06937	0.0751	0.07795	0.08272	0.08507			483	0.07205	0.23381	0.34324	0.41121	0.46287	0.50093	0.5322	0.55259	0.57094	0.5825	0.59269	0.60017	0.60764									1117	0.08588	0.07042	0.08507
	1166	0.03979	0.05893	0.06965	0.07548	0.07836	0.08321	0.08559			484	0.06933	0.23381	0.3446	0.41393	0.46695	0.50501	0.5356	0.55667	0.57638	0.58861	0.59881	0.60493	0.6124									1116	0.08636	0.07088	0.08559
	1165	0.03976	0.05908	0.06998	0.07585	0.07876	0.08372	0.08613			485	0.06729	0.23381	0.34596	0.41529	0.46899	0.50705	0.539	0.56075	0.58046	0.59337	0.60289	0.61036	0.61648									1115	0.08682	0.07136	0.08613
	1164	0.03971	0.05924	0.07026	0.07623	0.07917	0.08422	0.08666			486	0.06457	0.23313	0.348	0.41869	0.47239	0.51249	0.54307	0.56618	0.58453	0.59813	0.60832	0.61512	0.62124									1114	0.08729	0.07181	0.08666
	1163	0.03969	0.05941	0.07055	0.07659	0.07961	0.08471	0.08717			487	0.06321	0.23313	0.34868	0.41869	0.47375	0.51385	0.54511	0.56754	0.58657	0.59881	0.61104	0.61716	0.62396									1113	0.08774	0.07227	0.08717
	1162	0.03967	0.05956	0.07086	0.07694	0.08003	0.08519	0.08766			488	0.06185	0.23381	0.35072	0.42345	0.47918	0.51928	0.55191	0.5757	0.59405	0.60832	0.6192	0.626	0.63211									1112	0.0882	0.07272	0.08766
	1161	0.03964	0.05971	0.07113	0.07728	0.08042	0.08566	0.08816			489	0.05981	0.23449	0.35344	0.42685	0.48326	0.52404	0.55735	0.58046	0.60085	0.61376	0.62464	0.63211	0.64027									1111	0.08865	0.07315	0.08816
	1160	0.03961	0.05987	0.07141	0.07763	0.08081	0.08608	0.08864			490	0.05573	0.23381	0.35412	0.42821	0.48462	0.52676	0.55939	0.58386	0.60425	0.6192	0.62871	0.63619	0.64367									1110	0.0891	0.07355	0.08864
	1159	0.03959	0.06004	0.07165	0.07796	0.08121	0.08649	0.08909			491	0.05234	0.23449	0.35888	0.43364	0.49142	0.53424	0.5689	0.59269	0.61172	0.62804	0.63959	0.64707	0.65454									1109	0.08956	0.07394	0.08909
	1158	0.03955	0.06021	0.07186	0.07825	0.08154	0.08686	0.08948			492	0.04962	0.23653	0.36228	0.44044	0.50093	0.54443	0.57978	0.60493	0.62668	0.64095	0.65386	0.65998	0.66814									1108	0.09003	0.07427	0.08948
	1157	0.0395	0.06035	0.07205	0.07851	0.08183	0.08717	0.08986			493	0.04758	0.23653	0.36364	0.44112	0.50297	0.54579	0.58182	0.60764	0.62804	0.64571	0.65658	0.66474	0.67086									1107	0.0905	0.07458	0.08986
	1156	0.03946	0.06048	0.07221	0.07873	0.08209	0.08747	0.09017			494	0.04622	0.23993	0.37043	0.45064	0.51385	0.55939	0.59609	0.6226	0.64435	0.66066	0.67425	0.68105	0.68921									1106	0.09097	0.07482	0.09017
	1155	0.03941	0.0606	0.07234	0.07894	0.08231	0.08771	0.09045			495	0.04418	0.23857	0.37043	0.45132	0.51317	0.56007	0.59473	0.62192	0.64367	0.65862	0.67086	0.67901	0.68853									1105	0.09144	0.07504	0.09045
	1154	0.03936	0.06069	0.07241	0.07909	0.08251	0.08794	0.09068			496	0.04146	0.23925	0.37179	0.45539	0.5186	0.56482	0.60085	0.62871	0.65114	0.66678	0.67697	0.68649	0.69532									1104	0.09191	0.07524	0.09068
	1153	0.0393	0.06078	0.07248	0.07924	0.08269	0.08813	0.0909			497	0.04078	0.24061	0.37451	0.45879	0.52268	0.56958	0.60696	0.63347	0.6559	0.67154	0.68309	0.69397	0.70076									1103	0.09239	0.07541	0.0909
	1152	0.03928	0.06088	0.07257	0.07941	0.08286	0.08832	0.09111			498	0.03806	0.24061	0.37723	0.46287	0.52676	0.5757	0.61376	0.64095	0.66338	0.68037	0.69193	0.70076	0.70756									1102	0.09287	0.0756	0.09111
	1151	0.03926	0.061	0.07264	0.07954	0.08303	0.08851	0.09135			499	0.03738	0.24265	0.38131	0.46763	0.53356	0.58046	0.6192	0.64639	0.67018	0.68717	0.6994	0.70756	0.7164									1101	0.09335	0.0758	0.09135
	1150	0.03927	0.06113	0.07273	0.0797	0.08323	0.08869	0.09158			500	0.03534	0.24333	0.38267	0.46967	0.5356	0.58521	0.62328	0.6525	0.67561	0.69125	0.70348	0.71368	0.72115									1100	0.09384	0.07601	0.09158
	1149	0.03932	0.06129	0.07284	0.0799	0.08344	0.08889	0.09187			501	0.03466	0.24537	0.38674	0.47375	0.54171	0.59201	0.63007	0.65998	0.68377	0.69872	0.71232	0.72047	0.73067									1099	0.09433	0.07626	0.09187
	1148	0.03942	0.06152	0.07302	0.08013	0.08371	0.08915	0.09221			502	0.0333	0.24537	0.3881	0.47646	0.54443	0.59405	0.63415	0.66338	0.68513	0.70416	0.7164	0.72591	0.73407									1098	0.09483	0.07655	0.09221
	1147	0.03956	0.06177	0.07322	0.08041	0.08404	0.08944	0.0926			503	0.03195	0.24741	0.39218	0.48326	0.55327	0.60153	0.64435	0.67222	0.69532	0.713	0.72591	0.73611	0.74426									1097	0.09533	0.07692	0.0926
	1146	0.03974	0.06206	0.07346	0.08075	0.08443	0.08982	0.09307			504	0.03127	0.24877	0.39558	0.48462	0.55463	0.60696	0.64775	0.67697	0.70076	0.71843	0.73271	0.74222	0.7497									1096	0.09584	0.07736	0.09307
	1145	0.03996	0.06237	0.07376	0.08115	0.08488	0.09027	0.09362			505	0.03059	0.25081	0.39898	0.49006	0.56007	0.61308	0.65454	0.68309	0.70892	0.72727	0.7395	0.7497	0.75922									1095	0.09635	0.07787	0.09362
	1144	0.04018	0.06274	0.07409	0.08161	0.08541	0.09081	0.09424			506	0.02991	0.25217	0.40238	0.49482	0.5655	0.61852	0.6627	0.69193	0.71707	0.73543	0.74902	0.75854	0.77009									1094	0.09687	0.07846	0.09424
	1143	0.04043	0.06312	0.07446	0.08212	0.086	0.09143	0.09495			507	0.02787	0.25217	0.40238	0.49685	0.56754	0.62056	0.66406	0.69261	0.71979	0.73882	0.7531	0.76261	0.77213									1093	0.09739	0.07913	0.09495
	1142	0.04069	0.06354	0.07489	0.08269	0.08663	0.09211	0.09573			508	0.02787	0.2542	0.40578	0.50025	0.57298	0.62668	0.6695	0.70008	0.72455	0.74562	0.7565	0.77009	0.77621									1092	0.09792	0.07986	0.09573
	1141	0.04097	0.06397	0.07535	0.0833	0.08732	0.09282	0.09655			509	0.02651	0.25556	0.40917	0.50365	0.57842	0.63143	0.67493	0.70484	0.73135	0.75242	0.76397	0.77689	0.783									1091	0.09846	0.08067	0.09655
	1140	0.04122	0.06441	0.07583	0.08392	0.08802	0.09358	0.09743			510	0.02583	0.2542	0.40714	0.50161	0.57638	0.62736	0.67086	0.70076	0.72727	0.74494	0.75922	0.76941	0.77825									1090	0.099	0.08149	0.09743
	1139	0.04148	0.06486	0.07632	0.08457	0.08875	0.09438	0.09833			511	0.02515	0.25828	0.41393	0.50909	0.58453	0.63891	0.68241	0.713	0.7429	0.76125	0.77553	0.78504	0.79524									1089	0.09956	0.08232	0.09833
	1138	0.04171	0.06529	0.07684	0.08523	0.08952	0.0952	0.09927			512	0.02447	0.25692	0.41121	0.50705	0.58182	0.63415	0.67561	0.71028	0.73339	0.75378	0.76601	0.77825	0.7864									1088	0.10012	0.08318	0.09927
	1137	0.04197	0.06574	0.0774	0.08593	0.09032	0.09607	0.10024			513	0.02379	0.25964	0.41529	0.51249	0.58657	0.64163	0.68377	0.71911	0.74154	0.76397	0.77621	0.78708	0.79456									1087	0.10069	0.0841	0.10024
	1136	0.04222	0.06619	0.07798	0.08665	0.09116	0.09697	0.10125			514	0.02311	0.2576	0.41461	0.50909	0.58318	0.63755	0.67969	0.7096	0.73611	0.75582	0.76873	0.77961	0.78572									1086	0.10127	0.08502	0.10125
	1135	0.04245	0.06664	0.07857	0.08738	0.09201	0.09788	0.10229			515	0.02243	0.25828	0.41529	0.51249	0.58589	0.64027	0.68309	0.71368	0.74222	0.76125	0.77213	0.783	0.79524									1085	0.10184	0.08599	0.10229
	1134	0.04268	0.06708	0.07917	0.08813	0.09286	0.09878	0.10332			516	0.02243	0.26168	0.42209	0.52336	0.59881	0.65386	0.70008	0.73271	0.75922	0.78029	0.7932	0.80475	0.81359									1084	0.10241	0.08692	0.10332
	1133	0.0429	0.06751	0.07974	0.08885	0.09369	0.09968	0.10433			517	0.02243	0.261	0.41937	0.51657	0.59133	0.64639	0.68989	0.71979	0.74834	0.76533	0.78165	0.79116	0.8									1083	0.103	0.08786	0.10433
	1132	0.04309	0.06791	0.0803	0.08957	0.09451	0.10054	0.10529			518	0.02107	0.261	0.42005	0.51725	0.59405	0.64911	0.69261	0.72455	0.75106	0.76873	0.783	0.79456	0.80068									1082	0.10358	0.08876	0.10529
	1131	0.04324	0.0683	0.08082	0.09024	0.09527	0.10136	0.10621			519	0.02107	0.26304	0.42141	0.52064	0.59745	0.65318	0.69668	0.72795	0.75446	0.77417	0.78504	0.79728	0.80883									1081	0.10417	0.08962	0.10621
	1130	0.04337	0.06867	0.08132	0.09088	0.096	0.10215	0.1071			520	0.01903	0.26304	0.42277	0.52132	0.59949	0.6559	0.6994	0.73135	0.75718	0.77689	0.7932	0.80408	0.81155									1080	0.10476	0.09044	0.1071
	1129	0.04347	0.06902	0.08179	0.09148	0.09669	0.10289	0.10794			521	0.01971	0.26304	0.42413	0.52268	0.59609	0.6559	0.69804	0.72795	0.7565	0.77553	0.7864	0.80068	0.81019									1079	0.10536	0.09121	0.10794
	1128	0.04355	0.06933	0.08226	0.09205	0.09738	0.10363	0.10877			522	0.01903	0.26644	0.42957	0.52948	0.60696	0.66474	0.71096	0.74222	0.77213	0.78912	0.80611	0.81903	0.82718									1078	0.10596	0.09197	0.10877
	1127	0.04361	0.06965	0.08271	0.09261	0.09802	0.10436	0.10956			523	0.01835	0.26372	0.42277	0.52268	0.59813	0.6559	0.69872	0.72931	0.75718	0.77553	0.7898	0.8	0.80747									1077	0.10655	0.09271	0.10956
	1126	0.04366	0.06996	0.08313	0.09313	0.09864	0.10505	0.11032			524	0.01971	0.26508	0.42481	0.52404	0.60017	0.6559	0.69872	0.72727	0.75718	0.77825	0.79048	0.80136	0.81291									1076	0.10715	0.09342	0.11032
	1125	0.04371	0.07026	0.08355	0.09365	0.09926	0.10574	0.11107			525	0.01903	0.26576	0.42821	0.5288	0.60628	0.6627	0.70688	0.73882	0.76737	0.78776	0.80204	0.81291	0.82175									1075	0.10775	0.09411	0.11107
	1124	0.04373	0.07055	0.08394	0.09415	0.09984	0.1064	0.11178			526	0.01835	0.2644	0.42617	0.52608	0.60221	0.65862	0.70348	0.73407	0.76193	0.78233	0.79524	0.80679	0.81495									1074	0.10834	0.09477	0.11178
	1123	0.04376	0.07083	0.08433	0.09466	0.10043	0.10707	0.11247			527	0.01699	0.26576	0.42617	0.52608	0.60153	0.65726	0.70144	0.73271	0.75922	0.78029	0.79456	0.80611	0.81563									1073	0.10894	0.09544	0.11247
	1122	0.04379	0.0711	0.08471	0.09515	0.10101	0.10772	0.11315			528	0.01631	0.2644	0.42481	0.5254	0.60153	0.6593	0.7028	0.73339	0.76193	0.78165	0.79388	0.80475	0.81699									1072	0.10953	0.09608	0.11315
	1121	0.0438	0.07137	0.08508	0.09563	0.10158	0.10836	0.11381			529	0.01699	0.26644	0.43092	0.5322	0.61036	0.6661	0.713	0.74766	0.77213	0.79728	0.80883	0.82175	0.83058									1071	0.11012	0.09672	0.11381
	1120	0.04382	0.07163	0.08545	0.09612	0.10214	0.10899	0.11447			530	0.01631	0.2644	0.42549	0.52608	0.60153	0.65658	0.70212	0.73407	0.7599	0.77893	0.79592	0.80679	0.81699									1070	0.11072	0.09735	0.11447
	1119	0.04383	0.07188	0.08583	0.09659	0.10269	0.10961	0.1151			531	0.01631	0.26304	0.42345	0.52064	0.59609	0.64911	0.69464	0.72387	0.7531	0.76805	0.78504	0.79456	0.80136									1069	0.11131	0.09798	0.1151
	1118	0.04384	0.07213	0.08621	0.09705	0.10324	0.11024	0.11575			532	0.01495	0.26304	0.42413	0.52336	0.60017	0.65522	0.69804	0.72931	0.75786	0.77485	0.7898	0.80204	0.81087									1068	0.11192	0.09859	0.11575
	1117	0.04384	0.07237	0.08658	0.09752	0.10376	0.11083	0.11638			533	0.01495	0.26168	0.42073	0.51928	0.59337	0.64775	0.68989	0.72251	0.74902	0.76941	0.78165	0.79116	0.8									1067	0.11252	0.09921	0.11638
	1116	0.04386	0.07261	0.08695	0.09798	0.1043	0.11143	0.11701			534	0.01495	0.261	0.41937	0.51589	0.58861	0.64367	0.68581	0.7164	0.74426	0.7599	0.77689	0.78368	0.79524									1066	0.11312	0.09981	0.11701
	1115	0.04386	0.07284	0.08734	0.09845	0.10482	0.11201	0.11764			535	0.01495	0.26372	0.42481	0.52336	0.59881	0.65454	0.70076	0.73203	0.76125	0.78029	0.79456	0.80611	0.81359									1065	0.11372	0.10043	0.11764
	1114	0.04386	0.07308	0.08772	0.09892	0.10535	0.1126	0.11829			536	0.01427	0.26168	0.42005	0.51793	0.59269	0.64775	0.69057	0.72251	0.74834	0.76873	0.78097	0.79252	0.8034									1064	0.11431	0.10103	0.11829
	1113	0.04387	0.07331	0.08809	0.0994	0.10587	0.1132	0.11894			537	0.01427	0.26304	0.42209	0.52268	0.59881	0.65522	0.70076	0.73271	0.76193	0.77961	0.79524	0.81019	0.81699									1063	0.11492	0.10163	0.11894
	1112	0.04388	0.07354	0.08847	0.0999	0.1064	0.11379	0.11958			538	0.01291	0.25828	0.41529	0.51317	0.58589	0.64163	0.68309	0.71504	0.74086	0.7599	0.77349	0.78572	0.7932									1062	0.11551	0.10223	0.11958
	1111	0.04389	0.07375	0.08885	0.10039	0.10692	0.11439	0.12024			539	0.01359	0.25896	0.41529	0.51113	0.58521	0.63891	0.68173	0.713	0.74086	0.75922	0.77213	0.783	0.7932									1061	0.1161	0.10282	0.12024
	1110	0.0439	0.07398	0.08923	0.10089	0.10746	0.11499	0.1209			540	0.01359	0.25896	0.41665	0.51385	0.58997	0.64435	0.68785	0.71979	0.7463	0.76397	0.78097	0.78912	0.80068									1060	0.1167	0.10342	0.1209
	1109	0.0439	0.07419	0.0896	0.10138	0.10799	0.1156	0.12158			541	0.01291	0.25624	0.41121	0.50569	0.5791	0.63143	0.67357	0.7028	0.72999	0.7463	0.76261	0.77145	0.77961									1059	0.11729	0.10402	0.12158
	1108	0.04391	0.0744	0.08997	0.10188	0.10855	0.11621	0.12224			542	0.01291	0.25624	0.41257	0.50841	0.58318	0.63687	0.68037	0.71028	0.73679	0.7565	0.76941	0.783	0.79184									1058	0.11789	0.10464	0.12224
	1107	0.04393	0.07462	0.09035	0.10238	0.10912	0.11683	0.12293			543	0.01291	0.25488	0.40985	0.50433	0.57706	0.63007	0.67289	0.70212	0.72727	0.74902	0.76329	0.77417	0.78233									1057	0.11849	0.10526	0.12293
	1106	0.04393	0.07484	0.09074	0.10288	0.10969	0.11746	0.12364			544	0.01223	0.25353	0.40782	0.50025	0.57298	0.626	0.66814	0.6994	0.72591	0.74086	0.75718	0.77009	0.77961									1056	0.11909	0.10588	0.12364
	1105	0.04393	0.07506	0.09112	0.1034	0.11026	0.1181	0.12435			545	0.01155	0.25217	0.40646	0.49957	0.57366	0.62736	0.6695	0.69872	0.72591	0.74426	0.75854	0.77077	0.78029									1055	0.11969	0.10652	0.12435
	1104	0.04394	0.07531	0.09151	0.1039	0.11085	0.11876	0.12507			546	0.01155	0.25149	0.40306	0.4955	0.56618	0.62056	0.66202	0.69193	0.71707	0.73407	0.75106	0.76058	0.77077									1054	0.12029	0.10718	0.12507
	1103	0.04396	0.07556	0.09192	0.10443	0.11144	0.11942	0.12581			547	0.01223	0.24945	0.40102	0.4921	0.56414	0.61512	0.6559	0.68445	0.71232	0.72931	0.74154	0.75378	0.76397									1053	0.12089	0.10782	0.12581
	1102	0.04398	0.07581	0.09232	0.10494	0.11202	0.12009	0.12655			548	0.01155	0.25013	0.40102	0.49142	0.56414	0.61648	0.6593	0.68853	0.71436	0.73135	0.74766	0.75582	0.76669									1052	0.12151	0.10848	0.12655
	1101	0.044	0.07607	0.09273	0.10546	0.1126	0.12076	0.12729			549	0.01155	0.24809	0.39626	0.48734	0.55599	0.60832	0.64843	0.67833	0.70212	0.72183	0.73475	0.74698	0.75582									1051	0.12213	0.10914	0.12729
	1100	0.04401	0.07633	0.09314	0.10596	0.1132	0.12143	0.12805			550	0.01088	0.24537	0.39354	0.48394	0.55259	0.60289	0.64367	0.67425	0.6994	0.71572	0.72863	0.74086	0.74902									1050	0.12272	0.10982	0.12805
	1099	0.04403	0.07661	0.09354	0.10649	0.11381	0.12209	0.12882			551	0.01088	0.24401	0.3915	0.4819	0.55123	0.60153	0.64367	0.67425	0.69804	0.7164	0.72999	0.74018	0.7497									1049	0.12332	0.11049	0.12882
	1098	0.04405	0.07689	0.09396	0.10702	0.11441	0.12275	0.12959			552	0.01088	0.24265	0.38878	0.47714	0.54647	0.59745	0.63687	0.66746	0.69193	0.71028	0.72115	0.73407	0.74222									1048	0.12393	0.11117	0.12959
	1097	0.04407	0.07718	0.09439	0.10755	0.11504	0.12341	0.13036			553	0.01088	0.24197	0.38606	0.47578	0.54307	0.59337	0.63347	0.66338	0.68717	0.70484	0.71911	0.73067	0.73815									1047	0.12453	0.11186	0.13036
	1096	0.04408	0.07747	0.09483	0.10808	0.11566	0.12408	0.13114			554	0.0102	0.23925	0.38267	0.47171	0.539	0.58929	0.62736	0.65726	0.68241	0.69872	0.71436	0.72387	0.73203									1046	0.12513	0.11255	0.13114
	1095	0.0441	0.07776	0.09527	0.10861	0.1163	0.12476	0.13193			555	0.00952	0.23721	0.37927	0.46695	0.53288	0.58182	0.62124	0.65046	0.67289	0.68989	0.70552	0.71572	0.72183									1045	0.12573	0.11325	0.13193
	1094	0.04413	0.07806	0.09572	0.10915	0.11695	0.12544	0.13273			556	0.0102	0.23721	0.37791	0.46491	0.53016	0.5791	0.61784	0.64639	0.67086	0.68649	0.70076	0.71096	0.71979									1044	0.12636	0.11394	0.13273
	1093	0.04416	0.07835	0.09617	0.1097	0.11759	0.12613	0.1335			557	0.00952	0.23449	0.37451	0.46015	0.5254	0.57434	0.61308	0.64095	0.66542	0.68173	0.696	0.7062	0.71572									1043	0.12695	0.11464	0.1335
	1092	0.04419	0.07865	0.09664	0.11025	0.11823	0.12683	0.1343			558	0.00884	0.23245	0.37111	0.45607	0.522	0.57026	0.60968	0.63687	0.66066	0.67765	0.69125	0.70144	0.7096									1042	0.12757	0.11535	0.1343
	1091	0.04423	0.07896	0.09712	0.11081	0.1189	0.12754	0.13509			559	0.00816	0.22974	0.36635	0.44996	0.51385	0.56211	0.59949	0.626	0.64911	0.6661	0.67901	0.68853	0.69804									1041	0.12817	0.11608	0.13509
	1090	0.04426	0.07927	0.0976	0.11137	0.11955	0.12825	0.13588			560	0.00884	0.22906	0.36499	0.44792	0.51181	0.55871	0.59745	0.62532	0.64707	0.66474	0.67697	0.68785	0.696									1040	0.12879	0.1168	0.13588
	1089	0.04429	0.07958	0.09807	0.11194	0.12021	0.12898	0.13665			561	0.00816	0.22566	0.36024	0.44316	0.50569	0.55191	0.58929	0.61716	0.63891	0.65522	0.66882	0.67765	0.68649									1039	0.12939	0.11752	0.13665
	1088	0.04431	0.0799	0.09856	0.11251	0.12088	0.12969	0.13743			562	0.00816	0.22498	0.3582	0.44044	0.50161	0.54987	0.58589	0.61376	0.63483	0.6525	0.66474	0.67629	0.68513									1038	0.13001	0.11825	0.13743
	1087	0.04433	0.08023	0.09905	0.11308	0.12155	0.13041	0.13821			563	0.00748	0.22226	0.3548	0.435	0.49685	0.54307	0.5791	0.60561	0.62804	0.64435	0.65726	0.66746	0.67629									1037	0.13063	0.11898	0.13821
	1086	0.04434	0.08056	0.09953	0.11365	0.12223	0.13114	0.13899			564	0.00816	0.2209	0.35208	0.43228	0.49346	0.53832	0.5757	0.60085	0.62328	0.63959	0.65318	0.66338	0.67154									1036	0.13124	0.11972	0.13899
	1085	0.04435	0.08089	0.10003	0.11423	0.1229	0.13187	0.13977			565	0.00816	0.21818	0.348	0.42685	0.48802	0.5322	0.56754	0.59405	0.6158	0.63143	0.64435	0.65522	0.66338									1035	0.13186	0.12047	0.13977
	1084	0.04437	0.08122	0.10055	0.11481	0.12358	0.13262	0.14057			566	0.00748	0.21682	0.3446	0.42345	0.48326	0.52812	0.56414	0.58929	0.61036	0.62736	0.63959	0.65046	0.65862									1034	0.13247	0.12121	0.14057
	1083	0.04439	0.08156	0.10106	0.11541	0.12427	0.13335	0.14136			567	0.00748	0.21478	0.34121	0.41869	0.47918	0.52268	0.55735	0.58386	0.60493	0.62124	0.63347	0.64299	0.65318									1033	0.13309	0.12196	0.14136
	1082	0.04441	0.0819	0.1016	0.11601	0.12496	0.13409	0.14216			568	0.00748	0.21206	0.33781	0.41393	0.47375	0.51793	0.55191	0.57638	0.59881	0.61376	0.62668	0.63619	0.64435									1032	0.13369	0.12272	0.14216
	1081	0.04443	0.08223	0.10213	0.11663	0.12565	0.13486	0.14297			569	0.0068	0.21002	0.33373	0.40985	0.46763	0.50977	0.54511	0.56958	0.58997	0.60561	0.61784	0.62736	0.63483									1031	0.1343	0.12347	0.14297
	1080	0.04446	0.08257	0.10266	0.11725	0.12635	0.13563	0.14378			570	0.0068	0.20731	0.33033	0.40442	0.46219	0.50433	0.53764	0.56278	0.58386	0.59949	0.61172	0.62056	0.62871									1030	0.1349	0.12423	0.14378
	1079	0.04449	0.08291	0.10318	0.11787	0.12704	0.1364	0.14461			571	0.0068	0.20595	0.32693	0.40034	0.45743	0.50025	0.53356	0.55871	0.5791	0.59473	0.60696	0.6158	0.62464									1029	0.1355	0.12498	0.14461
	1078	0.04451	0.08325	0.10369	0.11848	0.12774	0.13715	0.14542			572	0.0068	0.20323	0.32353	0.39558	0.45267	0.49414	0.52676	0.55191	0.5723	0.58725	0.59949	0.60832	0.61716									1028	0.13612	0.12573	0.14542
	1077	0.04452	0.08358	0.10418	0.11911	0.12846	0.13792	0.14626			573	0.00612	0.20119	0.31946	0.39218	0.44792	0.4887	0.522	0.54647	0.56686	0.58114	0.59269	0.60153	0.61036									1027	0.13674	0.1265	0.14626
	1076	0.04455	0.08391	0.10467	0.11974	0.12916	0.13868	0.14707			574	0.00612	0.19915	0.31606	0.38742	0.44248	0.48258	0.51521	0.53968	0.55939	0.57502	0.58657	0.59541	0.60357									1026	0.13734	0.12725	0.14707
	1075	0.04459	0.08423	0.10515	0.12035	0.12986	0.13944	0.14791			575	0.00612	0.19711	0.31266	0.38335	0.43772	0.47782	0.51045	0.53492	0.55327	0.5689	0.58114	0.58861	0.59677									1025	0.13797	0.128	0.14791
	1074	0.04464	0.08456	0.10563	0.12098	0.13057	0.1402	0.14874			576	0.0068	0.19575	0.30926	0.37995	0.43364	0.47375	0.50501	0.52812	0.54851	0.56346	0.57502	0.58453	0.59269									1024	0.13861	0.12876	0.14874
	1073	0.04468	0.08489	0.10612	0.12159	0.13129	0.14097	0.14959			577	0.00612	0.19303	0.30654	0.37519	0.42753	0.46695	0.49821	0.522	0.54103	0.55599	0.56686	0.5757	0.58318									1023	0.13925	0.12952	0.14959
	1072	0.04472	0.08523	0.10661	0.12221	0.132	0.14175	0.15042			578	0.00544	0.19031	0.30178	0.36975	0.42209	0.46083	0.4921	0.51521	0.53424	0.54851	0.55939	0.56822	0.57638									1022	0.13989	0.13028	0.15042
	1071	0.04476	0.08556	0.10709	0.12283	0.13273	0.14253	0.15126			579	0.00544	0.18827	0.29838	0.36567	0.41801	0.45607	0.48666	0.50977	0.5288	0.54239	0.55395	0.56211	0.57026									1021	0.14053	0.13104	0.15126
	1070	0.04479	0.08589	0.10758	0.12346	0.13346	0.14331	0.15211			580	0.00476	0.18556	0.29499	0.3616	0.41325	0.45132	0.48122	0.50365	0.52268	0.53696	0.54783	0.55599	0.56346									1020	0.14117	0.1318	0.15211
	1069	0.04481	0.08622	0.10806	0.12408	0.13417	0.1441	0.15295			581	0.00544	0.1842	0.29227	0.3582	0.40849	0.44588	0.47578	0.49821	0.51725	0.53084	0.54171	0.55055	0.55871									1019	0.1418	0.13255	0.15295
	1068	0.04483	0.08653	0.10853	0.12469	0.13489	0.14487	0.15378			582	0.00476	0.18216	0.28887	0.35412	0.40374	0.44112	0.47035	0.4921	0.51113	0.52404	0.53492	0.54375	0.55123									1018	0.14244	0.13334	0.15378
	1067	0.04485	0.08685	0.10901	0.12531	0.13559	0.14563	0.15464			583	0.00476	0.1808	0.28615	0.35004	0.39898	0.43568	0.46559	0.48734	0.50569	0.51996	0.53084	0.53832	0.54579									1017	0.14308	0.13411	0.15464
	1066	0.04486	0.08716	0.10949	0.12593	0.1363	0.14638	0.15548			584	0.00476	0.17876	0.28275	0.34664	0.3949	0.4316	0.46015	0.4819	0.49957	0.51317	0.52472	0.5322	0.53968									1016	0.14371	0.13488	0.15548
	1065	0.04488	0.08748	0.10999	0.12655	0.13702	0.14713	0.15633			585	0.00476	0.1774	0.28003	0.34256	0.39082	0.42753	0.45539	0.47714	0.49482	0.50841	0.51928	0.52676	0.53424									1015	0.14435	0.13564	0.15633
	1064	0.0449	0.08781	0.11048	0.12716	0.13773	0.14788	0.15717			586	0.00476	0.17536	0.27663	0.33849	0.38606	0.42209	0.44996	0.47103	0.4887	0.50161	0.51181	0.52064	0.52744									1014	0.14498	0.13641	0.15717
	1063	0.04492	0.08814	0.11097	0.12777	0.13844	0.14861	0.158			587	0.00476	0.174	0.27392	0.33509	0.38267	0.41801	0.44588	0.46695	0.48394	0.49753	0.50773	0.51589	0.52336									1013	0.14562	0.13718	0.158
	1062	0.04493	0.08847	0.11149	0.12838	0.13915	0.14937	0.15885			588	0.00544	0.17196	0.2712	0.33169	0.37859	0.41325	0.44112	0.46151	0.47918	0.49142	0.50161	0.50977	0.51725									1012	0.14626	0.13795	0.15885
	1061	0.04495	0.0888	0.112	0.129	0.13986	0.15013	0.1597			589	0.00544	0.17128	0.26916	0.32829	0.37451	0.40849	0.43636	0.45607	0.47307	0.48598	0.49617	0.50433	0.51113									1011	0.14691	0.1387	0.1597
	1060	0.04496	0.08913	0.11251	0.12961	0.14058	0.15089	0.16052			590	0.00476	0.16924	0.26644	0.32557	0.37043	0.4051	0.43228	0.45199	0.46899	0.48122	0.49142	0.49957	0.50637									1010	0.14756	0.13947	0.16052
	1059	0.04498	0.08945	0.113	0.13023	0.14128	0.15166	0.16135			591	0.00476	0.16788	0.26304	0.32149	0.36635	0.40034	0.42617	0.44656	0.46355	0.47578	0.48666	0.49414	0.50093									1009	0.14823	0.14026	0.16135
	1058	0.04498	0.08977	0.1135	0.13084	0.14198	0.15243	0.16219			592	0.00476	0.16652	0.261	0.31878	0.36364	0.39694	0.42277	0.44316	0.46015	0.47239	0.48258	0.49006	0.49685									1008	0.14888	0.14104	0.16219
	1057	0.045	0.0901	0.11401	0.13147	0.14267	0.15322	0.16302			593	0.00476	0.16449	0.25828	0.31538	0.35956	0.39218	0.41801	0.43772	0.45471	0.46695	0.47646	0.48394	0.49142									1007	0.14953	0.14181	0.16302
	1056	0.04501	0.09042	0.1145	0.13208	0.14339	0.154	0.16387			594	0.00476	0.16313	0.25624	0.31266	0.35616	0.3881	0.41393	0.43364	0.44996	0.46219	0.47171	0.47918	0.48598									1006	0.15019	0.1426	0.16387
	1055	0.04501	0.09075	0.11498	0.1327	0.1441	0.15478	0.1647			595	0.00544	0.16245	0.2542	0.30994	0.35276	0.38539	0.41053	0.42957	0.44588	0.45743	0.46763	0.4751	0.48258									1005	0.15084	0.14339	0.1647
	1054	0.04501	0.09108	0.11548	0.13332	0.14479	0.15556	0.16552			596	0.00544	0.16109	0.25149	0.30722	0.34936	0.38131	0.40646	0.42549	0.44112	0.45267	0.46287	0.46967	0.47714									1004	0.15149	0.14418	0.16552
	1053	0.04499	0.09142	0.11597	0.13394	0.14549	0.15636	0.16636			597	0.00476	0.15973	0.24877	0.30382	0.34596	0.37723	0.40238	0.42209	0.43704	0.4486	0.45879	0.46627	0.47307									1003	0.15215	0.14494	0.16636
	1052	0.04498	0.09175	0.11645	0.13455	0.14619	0.15714	0.16719			598	0.00544	0.15973	0.24741	0.3011	0.34324	0.37451	0.39898	0.41801	0.43364	0.4452	0.45471	0.46151	0.46831									1002	0.1528	0.14573	0.16719
	1051	0.04497	0.09209	0.11694	0.13519	0.1469	0.15794	0.16803			599	0.00544	0.15769	0.24469	0.29838	0.33985	0.37043	0.3949	0.41325	0.42889	0.44044	0.44996	0.45607	0.46355									1001	0.15348	0.14652	0.16803
	1050	0.04496	0.0924	0.11743	0.13582	0.14761	0.15871	0.16885			600	0.00476	0.15633	0.24265	0.29567	0.33645	0.36635	0.39082	0.40917	0.42413	0.43568	0.4452	0.45199	0.45947									1000	0.15416	0.14731	0.16885
	1049	0.04494	0.09273	0.11794	0.13645	0.14832	0.15948	0.16969			601	0.00544	0.15497	0.24061	0.29363	0.33373	0.36364	0.38742	0.4051	0.42073	0.43228	0.44112	0.4486	0.45471									999	0.15483	0.1481	0.16969
	1048	0.04493	0.09306	0.11845	0.13708	0.14904	0.16027	0.17053			602	0.00544	0.15429	0.23857	0.29023	0.32965	0.36024	0.38335	0.40102	0.41597	0.42685	0.43636	0.44316	0.44996									998	0.1555	0.14889	0.17053
	1047	0.04492	0.09337	0.11897	0.13773	0.14976	0.16106	0.17137			603	0.00544	0.15225	0.23585	0.28683	0.32625	0.3548	0.37859	0.39626	0.41121	0.42209	0.4316	0.4384	0.4452									997	0.15616	0.14967	0.17137
	1046	0.04491	0.0937	0.1195	0.13837	0.15049	0.16182	0.17225			604	0.00476	0.15157	0.23381	0.28411	0.32285	0.35208	0.37451	0.39218	0.40714	0.41733	0.42685	0.43364	0.44112									996	0.15684	0.15046	0.17225
	1045	0.04489	0.09402	0.12003	0.139	0.15122	0.16261	0.17311			605	0.00408	0.14953	0.2311	0.28071	0.31878	0.348	0.37043	0.3881	0.40238	0.41325	0.42209	0.42889	0.43568									995	0.15749	0.15125	0.17311
	1044	0.04486	0.09434	0.12056	0.13963	0.15196	0.1634	0.17398			606	0.00476	0.14885	0.22838	0.27799	0.31606	0.34392	0.36635	0.38335	0.39762	0.40849	0.41801	0.42481	0.43092									994	0.15812	0.15204	0.17398
	1043	0.04485	0.09467	0.12109	0.14027	0.15266	0.1642	0.17485			607	0.00544	0.14749	0.22634	0.27528	0.31266	0.33985	0.36228	0.37927	0.39354	0.40442	0.41257	0.42005	0.42617									993	0.15877	0.15281	0.17485
	1042	0.04482	0.09501	0.12161	0.14091	0.15339	0.16498	0.1757			608	0.00476	0.14545	0.22362	0.27188	0.30858	0.33509	0.3582	0.37451	0.3881	0.39898	0.40782	0.41461	0.42073									992	0.15941	0.15359	0.1757
	1041	0.04478	0.09534	0.12214	0.14155	0.15412	0.16577	0.17656			609	0.00476	0.14409	0.22158	0.26848	0.30518	0.33237	0.35412	0.37043	0.38471	0.3949	0.40306	0.40985	0.41597									991	0.16007	0.15437	0.17656
	1040	0.04475	0.09567	0.12266	0.14219	0.15485	0.16655	0.17739			610	0.00408	0.14206	0.21886	0.26508	0.30178	0.32761	0.34936	0.36567	0.37995	0.38946	0.39762	0.40442	0.41053									990	0.16072	0.15515	0.17739
	1039	0.0447	0.09602	0.12318	0.14283	0.15557	0.16734	0.17821			611	0.00408	0.1407	0.21614	0.26236	0.2977	0.32353	0.34528	0.36024	0.37451	0.38471	0.39286	0.39898	0.4051									989	0.16139	0.15593	0.17821
	1038	0.04466	0.09639	0.1237	0.14348	0.15627	0.16812	0.17905			612	0.00408	0.13934	0.2141	0.25828	0.29363	0.31946	0.33985	0.35616	0.36975	0.37927	0.38742	0.39354	0.40034									988	0.16206	0.15673	0.17905
	1037	0.04462	0.09674	0.12422	0.14413	0.15699	0.1689	0.17989			613	0.00408	0.13866	0.21138	0.25624	0.29023	0.31606	0.33713	0.35208	0.36567	0.37519	0.38335	0.39014	0.39558									987	0.16275	0.15751	0.17989
	1036	0.04456	0.0971	0.12474	0.14478	0.1577	0.16968	0.18077			614	0.00408	0.13594	0.20867	0.25285	0.28683	0.31198	0.33237	0.348	0.36024	0.37043	0.37791	0.38471	0.39082									986	0.16341	0.15831	0.18077
	1035	0.04451	0.09744	0.12525	0.14541	0.1584	0.17045	0.18162			615	0.00408	0.13458	0.20595	0.24877	0.28275	0.30858	0.32761	0.34256	0.35616	0.36499	0.37383	0.37927	0.38471									985	0.16407	0.1591	0.18162
	1034	0.04446	0.0978	0.12579	0.14605	0.15911	0.17125	0.18252			616	0.0034	0.13254	0.20391	0.24605	0.28003	0.3045	0.32421	0.33917	0.3514	0.36092	0.36839	0.37451	0.38063									984	0.16474	0.15988	0.18252
	1033	0.0444	0.09815	0.12631	0.14671	0.15982	0.17206	0.18342			617	0.00272	0.12982	0.19983	0.24197	0.2746	0.29906	0.3181	0.33305	0.34528	0.3548	0.36228	0.36839	0.37451									983	0.16538	0.16067	0.18342
	1032	0.04435	0.09848	0.12684	0.14737	0.16053	0.17286	0.18432			618	0.0034	0.12914	0.19711	0.23857	0.2712	0.29499	0.31402	0.32829	0.34121	0.35004	0.35752	0.36364	0.36907									982	0.16603	0.16146	0.18432
	1031	0.04428	0.09881	0.12735	0.148	0.16123	0.17366	0.18521			619	0.00408	0.12778	0.19507	0.23585	0.26712	0.29023	0.30926	0.32421	0.33645	0.34528	0.35344	0.35888	0.36431									981	0.16668	0.16226	0.18521
	1030	0.04423	0.09913	0.12789	0.14866	0.16195	0.1745	0.18609			620	0.00408	0.12642	0.19303	0.23313	0.2644	0.28751	0.30586	0.32013	0.33237	0.34121	0.34868	0.35412	0.35956									980	0.16733	0.16306	0.18609
	1029	0.04418	0.09947	0.12843	0.14932	0.16268	0.17533	0.18696			621	0.0034	0.12438	0.18963	0.22974	0.26032	0.28343	0.3011	0.31538	0.32693	0.33577	0.34324	0.34936	0.3548									979	0.16799	0.16384	0.18696
	1028	0.04415	0.0998	0.12896	0.14997	0.1634	0.17613	0.18781			622	0.0034	0.12234	0.18692	0.22566	0.25624	0.27867	0.29703	0.31062	0.32217	0.33033	0.33781	0.34324	0.34868									978	0.16863	0.16464	0.18781
	1027	0.0441	0.10013	0.1295	0.15061	0.16412	0.17696	0.18867			623	0.00408	0.12166	0.18488	0.22362	0.25285	0.27528	0.29295	0.30654	0.31742	0.32625	0.33305	0.33917	0.3446									977	0.16929	0.16543	0.18867
	1026	0.04406	0.10045	0.13003	0.15125	0.16484	0.17778	0.1895			624	0.00408	0.11963	0.18216	0.22022	0.24945	0.2712	0.28887	0.30178	0.31266	0.32149	0.32829	0.33373	0.33917									976	0.16992	0.16622	0.1895
	1025	0.04402	0.10078	0.13057	0.15191	0.16557	0.17861	0.19037			625	0.0034	0.11759	0.17876	0.21614	0.24469	0.26644	0.28343	0.29703	0.3079	0.31606	0.32285	0.32829	0.33373									975	0.17059	0.16699	0.19037
	1024	0.04397	0.10111	0.13111	0.15257	0.1663	0.17942	0.19125			626	0.0034	0.11555	0.17536	0.21206	0.23993	0.26168	0.27867	0.29159	0.30246	0.3113	0.3181	0.32285	0.32761									974	0.17126	0.16779	0.19125
	1023	0.04393	0.10145	0.13166	0.15322	0.16703	0.18027	0.19212			627	0.0034	0.11351	0.17264	0.20935	0.23721	0.25828	0.2746	0.28683	0.2977	0.30654	0.31266	0.3181	0.32285									973	0.17193	0.16857	0.19212
	1022	0.04388	0.10177	0.13222	0.15391	0.16778	0.18111	0.19299			628	0.0034	0.11215	0.1706	0.20595	0.23381	0.2542	0.27052	0.28275	0.29363	0.3011	0.30858	0.31334	0.3181									972	0.17264	0.16938	0.19299
	1021	0.04383	0.10211	0.13278	0.15461	0.16854	0.18196	0.19387			629	0.0034	0.11011	0.16788	0.20255	0.22974	0.24945	0.26576	0.27799	0.28819	0.29567	0.30246	0.3079	0.31198									971	0.17335	0.17018	0.19387
	1020	0.04378	0.10245	0.13333	0.1553	0.1693	0.18282	0.19477			630	0.00204	0.10739	0.16449	0.19847	0.22498	0.24469	0.261	0.27256	0.28275	0.29023	0.29635	0.3011	0.30654									970	0.17406	0.17101	0.19477
	1019	0.04374	0.10278	0.1339	0.15596	0.17006	0.18369	0.19566			631	0.00204	0.10535	0.16041	0.19439	0.22022	0.23993	0.25556	0.26712	0.27799	0.28547	0.29159	0.29635	0.30042									969	0.17479	0.17183	0.19566
	1018	0.0437	0.10313	0.13447	0.15663	0.17086	0.18453	0.19654			632	0.00272	0.10467	0.15905	0.19167	0.2175	0.23585	0.25149	0.26304	0.27324	0.28071	0.28683	0.29159	0.29635									968	0.17548	0.17267	0.19654
	1017	0.04366	0.10348	0.13504	0.15733	0.17161	0.18537	0.19747			633	0.00136	0.10195	0.15497	0.18759	0.21206	0.2311	0.24605	0.25692	0.26712	0.2746	0.28003	0.28547	0.29023									967	0.17618	0.17352	0.19747
	1016	0.04362	0.10381	0.1356	0.15799	0.17239	0.18622	0.19837			634	0.00204	0.10059	0.15293	0.18488	0.20935	0.2277	0.24265	0.25353	0.26236	0.26984	0.27595	0.28071	0.28479									966	0.17689	0.17433	0.19837
	1015	0.04358	0.10418	0.13616	0.15868	0.17316	0.18705	0.19927			635	0.00204	0.09856	0.15021	0.18148	0.20527	0.22362	0.23789	0.24877	0.25828	0.26576	0.2712	0.27528	0.28003									965	0.17753	0.17517	0.19927
	1014	0.04354	0.10453	0.13675	0.15937	0.17393	0.18791	0.20018			636	0.00204	0.09652	0.14749	0.17808	0.20187	0.21954	0.23313	0.24401	0.25353	0.26032	0.26576	0.26984	0.2746									964	0.17821	0.17601	0.20018
	1013	0.0435	0.1049	0.13732	0.16009	0.17472	0.18876	0.20108			637	0.00204	0.09448	0.14409	0.174	0.19779	0.21546	0.22906	0.23993	0.24877	0.25556	0.261	0.26508	0.26916									963	0.1788	0.17687	0.20108
	1012	0.04348	0.10526	0.13791	0.16083	0.1755	0.18962	0.20201			638	0.00272	0.0938	0.14206	0.17128	0.19371	0.21138	0.22498	0.23517	0.24401	0.25081	0.25624	0.261	0.2644									962	0.17943	0.17768	0.20201
	1011	0.04345	0.10563	0.13847	0.16153	0.17631	0.19045	0.20292			639	0.00204	0.09176	0.13934	0.16856	0.19099	0.20731	0.22022	0.23042	0.23925	0.24537	0.25149	0.25488	0.25964									961	0.17998	0.17852	0.20292
	1010	0.04341	0.10602	0.13905	0.16225	0.1771	0.19131	0.20383			640	0.00204	0.08972	0.13594	0.16449	0.18624	0.20255	0.21614	0.22566	0.23449	0.24061	0.24605	0.25013	0.2542									960	0.18054	0.17936	0.20383
	1009	0.04338	0.10639	0.13965	0.16298	0.17793	0.19219	0.20475			641	0.00204	0.08836	0.1339	0.16177	0.18352	0.19915	0.21206	0.22226	0.23042	0.23585	0.24129	0.24537	0.24945									959	0.18106	0.18023	0.20475
	1008	0.04334	0.10677	0.14023	0.16368	0.17873	0.1931	0.20568			642	0.00204	0.087	0.13186	0.15905	0.17944	0.19507	0.20799	0.2175	0.22566	0.23177	0.23585	0.23993	0.24401									958	0.18158	0.18108	0.20568
	1007	0.04331	0.10716	0.14084	0.16439	0.17954	0.19396	0.20661			643	0.00204	0.08428	0.12846	0.15497	0.17536	0.19099	0.20323	0.21274	0.2209	0.22634	0.2311	0.23517	0.23857									957	0.18217	0.18193	0.20661
	1006	0.04328	0.10754	0.14144	0.1651	0.18034	0.19485	0.20755			644	0.00136	0.08224	0.12574	0.15157	0.17196	0.18759	0.19915	0.20867	0.21614	0.22226	0.2277	0.2311	0.23449									956	0.1828	0.1828	0.20755
	1005	0.04324	0.10792	0.14205	0.16582	0.18113	0.19575	0.20854			645	0.00204	0.08156	0.1237	0.14953	0.16924	0.1842	0.19575	0.20459	0.21206	0.2175	0.22226	0.22634	0.23042									955	0.18346	0.18364	0.20854
	1004	0.04321	0.1083	0.14266	0.16655	0.18191	0.19663	0.20948			646	0.00204	0.07952	0.12099	0.14681	0.16584	0.18012	0.19167	0.20051	0.20799	0.21342	0.2175	0.22158	0.22498									954	0.18421	0.1845	0.20948
	1003	0.04319	0.10868	0.14326	0.16726	0.18271	0.19751	0.21042			647	0.00204	0.07884	0.11895	0.14409	0.16313	0.1774	0.18895	0.19779	0.20459	0.21002	0.21478	0.21818	0.2209									953	0.185	0.18534	0.21042
	1002	0.04317	0.10908	0.14387	0.16798	0.18352	0.19839	0.21138			648	0.00136	0.07681	0.11691	0.1407	0.15973	0.174	0.18488	0.19303	0.20051	0.20595	0.21002	0.21342	0.21682									952	0.18592	0.18618	0.21138
	1001	0.04317	0.10947	0.14449	0.16869	0.1843	0.19925	0.21234			649	0.00136	0.07545	0.11419	0.13798	0.15565	0.16992	0.18012	0.18895	0.19643	0.20187	0.20595	0.20935	0.21274									951	0.18681	0.18704	0.21234
	1000	0.04315	0.10984	0.1451	0.16942	0.18512	0.20012	0.21324			650	0.00204	0.07409	0.11215	0.13594	0.15361	0.16652	0.1774	0.18556	0.19303	0.19847	0.20255	0.20595	0.20935									950	0.18779	0.18789	0.21324
	999	0.04316	0.11024	0.14575	0.17014	0.18593	0.201	0.21421			651	0.00136	0.07273	0.11079	0.1339	0.15157	0.16449	0.17468	0.18284	0.18963	0.19507	0.19847	0.20255	0.20595									949	0.18877	0.18872	0.21421
	998	0.04315	0.11065	0.14637	0.17088	0.18674	0.20191	0.21514			652	0.00136	0.07137	0.10807	0.1305	0.14817	0.16109	0.17128	0.17944	0.18624	0.19099	0.19507	0.19847	0.20119									948	0.18977	0.18961	0.21514
	997	0.04313	0.11105	0.14702	0.17164	0.18759	0.20281	0.21609			653	0.000679692	0.06933	0.10535	0.12778	0.14409	0.15701	0.16652	0.17468	0.18148	0.18692	0.19099	0.19371	0.19711									947	0.19073	0.19049	0.21609
	996	0.04312	0.11145	0.14765	0.1724	0.18837	0.20371	0.21703			654	0.00136	0.06865	0.10399	0.12574	0.14206	0.15497	0.16517	0.17264	0.17876	0.1842	0.18827	0.19099	0.19439									946	0.19168	0.19136	0.21703
	995	0.0431	0.11185	0.14832	0.17317	0.18921	0.20464	0.21799			655	0.00136	0.06797	0.10263	0.1237	0.14002	0.15225	0.16245	0.16992	0.17604	0.1808	0.1842	0.18759	0.19031									945	0.19262	0.19223	0.21799
	994	0.04307	0.11228	0.14896	0.17394	0.19001	0.20554	0.21893			656	0.000679692	0.06661	0.10127	0.12166	0.13798	0.14953	0.15905	0.16652	0.17264	0.17808	0.18216	0.18488	0.18827									944	0.19354	0.19312	0.21893
	993	0.04305	0.1127	0.14963	0.17473	0.19082	0.20645	0.21984			657	0.00136	0.06593	0.09923	0.11963	0.13594	0.14749	0.15701	0.16449	0.16992	0.17536	0.17876	0.18216	0.18488									943	0.19441	0.19401	0.21984
	992	0.04302	0.11312	0.15029	0.17551	0.19163	0.20739	0.2208			658	0.00136	0.06525	0.09788	0.11827	0.1339	0.14613	0.15497	0.16245	0.16788	0.17264	0.17604	0.17944	0.18216									942	0.19527	0.19494	0.2208
	991	0.043	0.11353	0.15097	0.17629	0.19243	0.20831	0.22174			659	0.00136	0.06457	0.09652	0.11691	0.13254	0.14409	0.15293	0.15973	0.16584	0.16992	0.17332	0.17604	0.17876									941	0.19614	0.19583	0.22174
	990	0.04299	0.11397	0.15165	0.17707	0.19326	0.20922	0.22273			660	0.00136	0.06389	0.09584	0.11555	0.1305	0.14206	0.15089	0.15769	0.16313	0.1672	0.1706	0.17332	0.17672									940	0.19695	0.19672	0.22273
	989	0.04298	0.11441	0.15232	0.17785	0.19413	0.21012	0.22363			661	0.00136	0.06185	0.0938	0.11283	0.12778	0.13866	0.14749	0.15429	0.16041	0.16449	0.16788	0.17128	0.174									939	0.19777	0.19762	0.22363
	988	0.04297	0.11485	0.153	0.17865	0.19496	0.21104	0.22459			662	0.00136	0.06117	0.09312	0.11215	0.12642	0.1373	0.14613	0.15293	0.15837	0.16245	0.16584	0.16856	0.17128									938	0.19857	0.19849	0.22459
	987	0.04296	0.1153	0.15366	0.17941	0.19581	0.21197	0.2256			663	0.00136	0.06117	0.09108	0.11011	0.12506	0.13594	0.14409	0.15089	0.15633	0.16041	0.16313	0.16584	0.16856									937	0.19935	0.19941	0.2256
	986	0.04295	0.11573	0.15433	0.18017	0.19665	0.21284	0.22656			664	0.00204	0.06049	0.0904	0.10943	0.1237	0.1339	0.14274	0.14885	0.15497	0.15973	0.16245	0.16517	0.16788									936	0.2001	0.20031	0.22656
	985	0.04294	0.11619	0.15501	0.18094	0.19747	0.21376	0.22751			665	0.00136	0.05845	0.08836	0.10603	0.12031	0.1305	0.13934	0.14545	0.15157	0.15565	0.15905	0.16177	0.16449									935	0.20083	0.20116	0.22751
	984	0.04292	0.1166	0.15567	0.18169	0.19829	0.21467	0.22844			666	0.00136	0.05777	0.087	0.10467	0.11827	0.12846	0.13662	0.14274	0.14885	0.15293	0.15633	0.15905	0.16177									934	0.20157	0.20203	0.22844
	983	0.04291	0.11703	0.15636	0.18246	0.19915	0.21559	0.22945			667	0.00136	0.05709	0.08496	0.10263	0.11623	0.12642	0.1339	0.14002	0.14613	0.14953	0.15293	0.15565	0.15837									933	0.2023	0.20293	0.22945
	982	0.04287	0.11746	0.15703	0.18323	0.20003	0.21651	0.23041			668	0.00204	0.05641	0.08496	0.10127	0.11487	0.12438	0.13254	0.13866	0.14341	0.14817	0.15089	0.15429	0.15701									932	0.20301	0.20383	0.23041
	981	0.04283	0.11786	0.15772	0.18397	0.20084	0.2174	0.23136			669	0.00136	0.05573	0.0836	0.09991	0.11351	0.12234	0.1305	0.13662	0.14138	0.14545	0.14885	0.15157	0.15361									931	0.20374	0.20474	0.23136
	980	0.04277	0.11831	0.15838	0.18472	0.20169	0.21831	0.23231			670	0.00136	0.05438	0.08156	0.09856	0.11147	0.12099	0.12846	0.13458	0.13934	0.14341	0.14681	0.14885	0.15157									930	0.20445	0.20561	0.23231
	979	0.04272	0.11875	0.15902	0.18547	0.20258	0.21929	0.23324			671	0.00204	0.0537	0.0802	0.09652	0.10943	0.11827	0.12574	0.13186	0.13662	0.1407	0.14341	0.14613	0.14817									929	0.20518	0.20647	0.23324
	978	0.04269	0.1192	0.15968	0.18626	0.20343	0.22016	0.23419			672	0.00136	0.05302	0.07884	0.09516	0.10739	0.11691	0.12438	0.12982	0.13458	0.13866	0.14138	0.14341	0.14613									928	0.20587	0.20737	0.23419
	977	0.04265	0.11965	0.16031	0.18701	0.20426	0.2211	0.23519			673	0.00136	0.05234	0.07816	0.0938	0.10603	0.11555	0.12234	0.12778	0.13254	0.13662	0.13934	0.14138	0.14409									927	0.20659	0.20824	0.23519
	976	0.04262	0.12012	0.16096	0.18777	0.20504	0.22202	0.23614			674	0.00136	0.05098	0.07681	0.09244	0.10399	0.11283	0.11963	0.12506	0.12982	0.13322	0.13594	0.13866	0.1407									926	0.20726	0.2091	0.23614
	975	0.04261	0.12057	0.16162	0.18857	0.20586	0.223	0.23713			675	0.00136	0.0503	0.07545	0.0904	0.10263	0.11079	0.11759	0.12302	0.12778	0.13118	0.1339	0.13662	0.13866									925	0.20791	0.21001	0.23713
	974	0.04262	0.121	0.16228	0.18937	0.2067	0.22395	0.2381			676	0.00136	0.04962	0.07341	0.08836	0.09991	0.10875	0.11555	0.12099	0.12574	0.12914	0.13186	0.1339	0.13594									924	0.20854	0.21085	0.2381
	973	0.04263	0.12145	0.16295	0.19018	0.20754	0.22485	0.23905			677	0.00136	0.04826	0.07205	0.087	0.09788	0.10671	0.11351	0.11895	0.1237	0.1271	0.12982	0.13186	0.13322									923	0.20916	0.21181	0.23905
	972	0.04263	0.1219	0.16362	0.19094	0.20844	0.2258	0.24004			678	0.00136	0.04758	0.07137	0.08564	0.09652	0.10467	0.11147	0.11691	0.12099	0.12506	0.1271	0.12914	0.13118									922	0.20983	0.21271	0.24004
	971	0.04263	0.12232	0.16432	0.19174	0.20928	0.22672	0.24095			679	0.000679692	0.04622	0.06933	0.0836	0.09448	0.10263	0.10875	0.11351	0.11827	0.12099	0.1237	0.12642	0.12778									921	0.21041	0.2136	0.24095
	970	0.04262	0.12278	0.16499	0.19251	0.21017	0.22765	0.24191			680	0	0.04486	0.06797	0.08156	0.09244	0.10059	0.10671	0.11147	0.11555	0.11827	0.12166	0.1237	0.12574									920	0.21103	0.2145	0.24191
	969	0.04262	0.12322	0.16565	0.19328	0.21103	0.22857	0.24287			681	0.000679692	0.04418	0.06661	0.0802	0.09108	0.09923	0.10535	0.11011	0.11351	0.11623	0.11895	0.12099	0.12302									919	0.21159	0.21536	0.24287
	968	0.04262	0.12368	0.16632	0.19406	0.21185	0.22948	0.2438			682	0	0.04282	0.06457	0.07816	0.08904	0.09652	0.10195	0.10739	0.11147	0.11419	0.11623	0.11827	0.11963									918	0.21216	0.21621	0.2438
	967	0.04259	0.12415	0.16694	0.19482	0.21268	0.23038	0.24472			683	-0.000679692	0.04146	0.06389	0.07681	0.08632	0.09448	0.09991	0.10467	0.10875	0.11147	0.11351	0.11555	0.11691									917	0.21265	0.21706	0.24472
	966	0.04256	0.1246	0.16759	0.19559	0.21351	0.23125	0.24559			684	0	0.04146	0.06253	0.07545	0.08496	0.09244	0.09788	0.10263	0.10671	0.10943	0.11147	0.11351	0.11555									916	0.21318	0.21786	0.24559
	965	0.04253	0.12502	0.1682	0.19632	0.21426	0.23203	0.24644			685	0	0.0401	0.06117	0.07341	0.08292	0.0904	0.09584	0.10059	0.10399	0.10671	0.10875	0.11079	0.11283									915	0.21374	0.21869	0.24644
	964	0.04249	0.12544	0.16879	0.19703	0.21501	0.23283	0.24726			686	0	0.0401	0.06049	0.07273	0.08224	0.08904	0.09448	0.09856	0.10195	0.10467	0.10671	0.10807	0.11011									914	0.21422	0.21941	0.24726
	963	0.04245	0.12587	0.16939	0.19772	0.21576	0.23352	0.24806			687	0	0.03874	0.05913	0.07137	0.08088	0.08836	0.09312	0.09788	0.10127	0.10399	0.10535	0.10739	0.10875									913	0.21472	0.22011	0.24806
	962	0.04241	0.12626	0.16995	0.19837	0.2165	0.23423	0.24886			688	-0.000679692	0.03738	0.05709	0.06933	0.07884	0.08564	0.09108	0.09516	0.09856	0.10059	0.10263	0.10467	0.10603									912	0.21515	0.22083	0.24886
	961	0.04234	0.12664	0.1705	0.19898	0.21718	0.23494	0.24962			689	0	0.03738	0.05641	0.06797	0.07748	0.08428	0.08904	0.09312	0.09652	0.09923	0.10059	0.10263	0.10399									911	0.21561	0.22153	0.24962
	960	0.0423	0.12703	0.17107	0.19957	0.21785	0.23561	0.25041			690	0.000679692	0.0367	0.05573	0.06729	0.07613	0.08292	0.08768	0.09176	0.09584	0.09788	0.09991	0.10127	0.10263									910	0.21606	0.22224	0.25041
	959	0.04227	0.12743	0.1716	0.20019	0.21849	0.23643	0.25121			691	0	0.03602	0.0537	0.06525	0.07409	0.08088	0.08496	0.08904	0.09312	0.09516	0.0972	0.09923	0.10059									909	0.21655	0.2229	0.25121
	958	0.04225	0.12784	0.17215	0.20084	0.21922	0.23723	0.25204			692	-0.000679692	0.03398	0.05234	0.06389	0.07205	0.07884	0.0836	0.08768	0.09108	0.09312	0.09448	0.09652	0.09788									908	0.21689	0.22363	0.25204
	957	0.04224	0.12826	0.17276	0.20152	0.21996	0.23805	0.25289			693	-0.00136	0.0333	0.05098	0.06185	0.07069	0.07613	0.08156	0.08496	0.08836	0.0904	0.09244	0.09448	0.09584									907	0.21728	0.22445	0.25289
	956	0.04226	0.12876	0.17338	0.20225	0.22074	0.23895	0.25387			694	-0.00136	0.03263	0.0503	0.06117	0.06865	0.07545	0.07952	0.0836	0.087	0.08904	0.0904	0.09176	0.0938									906	0.21768	0.22535	0.25387
	955	0.04233	0.12928	0.17403	0.20305	0.22161	0.23992	0.25486			695	0	0.0333	0.0503	0.06049	0.06865	0.07477	0.07884	0.08292	0.08632	0.08836	0.08972	0.09176	0.09244									905	0.21814	0.22628	0.25486
	954	0.04242	0.12981	0.17473	0.2039	0.22254	0.2409	0.25596			696	0	0.03195	0.04894	0.05913	0.06729	0.07273	0.07748	0.08088	0.08428	0.08632	0.08768	0.08972	0.09108									904	0.21847	0.22726	0.25596
	953	0.04254	0.13038	0.1755	0.20481	0.22351	0.24196	0.25705			697	-0.000679692	0.03127	0.04826	0.05845	0.06593	0.07137	0.07613	0.07952	0.08292	0.08496	0.08632	0.08768	0.08904									903	0.21883	0.22838	0.25705
	952	0.04269	0.13097	0.17629	0.20576	0.22455	0.24305	0.25823			698	-0.000679692	0.03059	0.04758	0.05777	0.06525	0.07069	0.07545	0.07816	0.08156	0.08292	0.08428	0.08632	0.08768									902	0.21912	0.22947	0.25823
	951	0.04284	0.13158	0.17709	0.20667	0.22557	0.2442	0.25939			699	0	0.03059	0.0469	0.05709	0.06457	0.07001	0.07341	0.07748	0.0802	0.08224	0.0836	0.08564	0.08632									901	0.21949	0.23063	0.25939
	950	0.04301	0.1322	0.17792	0.20762	0.22663	0.2453	0.26054			700	-0.00136	0.02923	0.04554	0.05506	0.06321	0.06865	0.07341	0.07613	0.07952	0.08088	0.08292	0.08428	0.08496									900	0.21949	0.23176	0.26054
	949	0.04315	0.13281	0.17874	0.20853	0.22765	0.2464	0.26169			701	-0.00136	0.02787	0.0435	0.05302	0.06049	0.06593	0.07001	0.07341	0.07613	0.07748	0.07884	0.0802	0.08224									899	0.22095	0.23294	0.26169
	948	0.0433	0.13343	0.17957	0.20946	0.22866	0.24747	0.26284			702	-0.000679692	0.02923	0.04418	0.0537	0.06117	0.06593	0.07001	0.07341	0.07681	0.07816	0.07952	0.0802	0.08156									898	0.2217	0.23401	0.26284
	947	0.04344	0.13402	0.18034	0.21038	0.22967	0.24857	0.26391			703	0	0.02923	0.04486	0.0537	0.06117	0.06593	0.06933	0.07273	0.07545	0.07748	0.07884	0.0802	0.08088									897	0.22228	0.23512	0.26391
	946	0.04356	0.13459	0.18113	0.21125	0.23066	0.24951	0.26507			704	0	0.02855	0.0435	0.05302	0.06049	0.06525	0.06865	0.07205	0.07477	0.07613	0.07748	0.07884	0.07952									896	0.22299	0.23622	0.26507
	945	0.0437	0.13517	0.18186	0.21212	0.23162	0.2505	0.26614			705	-0.000679692	0.02787	0.0435	0.05234	0.05913	0.06389	0.06729	0.07069	0.07341	0.07545	0.07681	0.07816	0.07884									895	0.22355	0.23723	0.26614
	944	0.0438	0.13572	0.18253	0.21295	0.23252	0.25142	0.2672			706	-0.00136	0.02719	0.04214	0.05166	0.05845	0.06389	0.06729	0.07069	0.07273	0.07477	0.07613	0.07681	0.07816									894	0.22407	0.23819	0.2672
	943	0.0439	0.13625	0.18323	0.21381	0.23342	0.2524	0.26822			707	0	0.02855	0.04282	0.05166	0.05845	0.06389	0.06797	0.07069	0.07341	0.07477	0.07613	0.07681	0.07748									893	0.22441	0.23912	0.26822
	942	0.04401	0.13679	0.18394	0.21457	0.23433	0.2533	0.26919			708	0	0.02787	0.04214	0.05098	0.05777	0.06253	0.06661	0.06933	0.07205	0.07409	0.07477	0.07613	0.07681									892	0.22524	0.24005	0.26919
	941	0.04408	0.13729	0.18461	0.21538	0.2352	0.25415	0.27014			709	0	0.02719	0.04214	0.05098	0.05777	0.06185	0.06593	0.06865	0.07137	0.07273	0.07409	0.07477	0.07613									891	0.22632	0.24097	0.27014
	940	0.04417	0.13781	0.18528	0.21615	0.23603	0.25507	0.27112			710	-0.00136	0.02583	0.04078	0.04962	0.05641	0.06185	0.06525	0.06797	0.07069	0.07273	0.07409	0.07477	0.07545									890	0.22698	0.24184	0.27112
	939	0.04424	0.1383	0.18593	0.2169	0.23685	0.25592	0.27206			711	-0.00136	0.02583	0.0401	0.04894	0.05573	0.06117	0.06457	0.06729	0.06933	0.07205	0.07341	0.07409	0.07545									889	0.22775	0.24275	0.27206
	938	0.0443	0.13878	0.18662	0.21768	0.2377	0.25683	0.27302			712	-0.00136	0.02583	0.0401	0.04962	0.05573	0.06117	0.06457	0.06729	0.07001	0.07137	0.07273	0.07409	0.07477									888	0.22844	0.2436	0.27302
	937	0.04438	0.13926	0.18731	0.21847	0.23854	0.25765	0.27393			713	0	0.02719	0.04078	0.04962	0.05641	0.06117	0.06525	0.06797	0.07069	0.07205	0.07341	0.07477	0.07545									887	0.22915	0.24444	0.27393
	936	0.04445	0.13974	0.18794	0.21924	0.23937	0.25845	0.2749			714	-0.000679692	0.02651	0.04078	0.04962	0.05573	0.06049	0.06389	0.06729	0.06933	0.07069	0.07205	0.07341	0.07477									886	0.22952	0.2453	0.2749
	935	0.04453	0.14025	0.18857	0.22002	0.24012	0.25927	0.27578			715	-0.000679692	0.02583	0.04078	0.04962	0.05641	0.06117	0.06457	0.06729	0.06933	0.07069	0.07205	0.07273	0.07409									885	0.22985	0.24612	0.27578
	934	0.0446	0.14071	0.18915	0.22076	0.2409	0.26011	0.27673			716	-0.000679692	0.02651	0.04078	0.04962	0.05641	0.06117	0.06457	0.06797	0.07001	0.07137	0.07273	0.07341	0.07477									884	0.2303	0.24695	0.27673
	933	0.04468	0.14119	0.18978	0.22146	0.24167	0.26093	0.2776			717	-0.00136	0.02515	0.0401	0.04962	0.05641	0.06117	0.06457	0.06797	0.07001	0.07205	0.07341	0.07409	0.07477									883	0.23085	0.24776	0.2776
	932	0.04477	0.14169	0.19041	0.22217	0.24249	0.26174	0.27843			718	-0.000679692	0.02583	0.04078	0.04962	0.05641	0.06185	0.06457	0.06797	0.07001	0.07137	0.07273	0.07341	0.07409									882	0.23102	0.24859	0.27843
	931	0.04484	0.14212	0.19102	0.22279	0.24319	0.26258	0.27922			719	-0.000679692	0.02651	0.04078	0.04962	0.05641	0.06185	0.06525	0.06797	0.07069	0.07205	0.07341	0.07409	0.07545									881	0.23144	0.24944	0.27922
	930	0.04489	0.14257	0.19159	0.22344	0.24388	0.26332	0.28002			720	-0.000679692	0.02583	0.04078	0.04962	0.05641	0.06117	0.06457	0.06729	0.07001	0.07137	0.07273	0.07409	0.07545									880	0.23187	0.25021	0.28002
	929	0.04496	0.14303	0.19215	0.22408	0.24462	0.26404	0.28085			721	-0.00136	0.02583	0.04078	0.0503	0.05641	0.06185	0.06525	0.06797	0.07137	0.07205	0.07341	0.07477	0.07545									879	0.23234	0.25094	0.28085
	928	0.04503	0.14348	0.1927	0.22476	0.24538	0.26479	0.28164			722	-0.000679692	0.02651	0.04078	0.0503	0.05709	0.06185	0.06593	0.06865	0.07137	0.07273	0.07409	0.07545	0.07681									878	0.23261	0.25176	0.28164
	927	0.04508	0.1439	0.19328	0.22543	0.24613	0.26549	0.28236			723	-0.00204	0.02515	0.04078	0.04962	0.05641	0.06185	0.06525	0.06865	0.07069	0.07205	0.07341	0.07477	0.07545									877	0.23288	0.25251	0.28236
	926	0.04513	0.14433	0.19381	0.22609	0.24676	0.26616	0.28313			724	-0.00204	0.02515	0.0401	0.04962	0.05641	0.06185	0.06525	0.06865	0.07069	0.07273	0.07409	0.07477	0.07613									876	0.23291	0.25326	0.28313
	925	0.04518	0.14476	0.1943	0.2267	0.24745	0.26683	0.28393			725	-0.00204	0.02583	0.04078	0.0503	0.05709	0.06253	0.06593	0.06933	0.07205	0.07341	0.07477	0.07545	0.07681									875	0.23333	0.25393	0.28393
	924	0.04523	0.14517	0.1948	0.22727	0.24816	0.26754	0.28471			726	-0.00204	0.02583	0.04146	0.05098	0.05777	0.06253	0.06661	0.06933	0.07205	0.07341	0.07477	0.07613	0.07681									874	0.23337	0.2547	0.28471
	923	0.04526	0.14557	0.1953	0.22789	0.24884	0.2682	0.28539			727	-0.00136	0.02651	0.04146	0.05098	0.05845	0.06321	0.06729	0.07001	0.07273	0.07409	0.07545	0.07681	0.07816									873	0.23337	0.25538	0.28539
	922	0.04528	0.14595	0.19582	0.22847	0.2495	0.26887	0.28606			728	-0.000679692	0.02719	0.04282	0.05234	0.05981	0.06525	0.06933	0.07205	0.07477	0.07613	0.07748	0.07884	0.07952									872	0.23335	0.25602	0.28606
	921	0.04531	0.14632	0.19627	0.22902	0.25009	0.26951	0.28667			729	-0.000679692	0.02719	0.04214	0.05166	0.05913	0.06457	0.06865	0.07205	0.07477	0.07681	0.07816	0.07952	0.08088									871	0.2333	0.25666	0.28667
	920	0.04531	0.14671	0.19669	0.22952	0.25067	0.2702	0.28722			730	-0.00136	0.02719	0.04282	0.05234	0.05981	0.06525	0.06933	0.07273	0.07545	0.07681	0.07816	0.07952	0.08088									870	0.23331	0.25737	0.28722
	919	0.04534	0.1471	0.19716	0.23009	0.25124	0.27082	0.28772			731	-0.00204	0.02651	0.04282	0.05234	0.05981	0.06525	0.06933	0.07205	0.07477	0.07681	0.07816	0.07952	0.0802									869	0.23312	0.25797	0.28772
	918	0.04537	0.14746	0.19762	0.23068	0.25178	0.27132	0.28822			732	-0.000679692	0.02787	0.04418	0.0537	0.06117	0.06593	0.07001	0.07341	0.07613	0.07816	0.07952	0.08088	0.08156									868	0.23301	0.25849	0.28822
	917	0.0454	0.14783	0.1981	0.2312	0.25235	0.27199	0.2888			733	-0.00204	0.02651	0.04418	0.0537	0.06185	0.06729	0.07137	0.07477	0.07681	0.07884	0.07952	0.08088	0.08156									867	0.23289	0.25911	0.2888
	916	0.04542	0.14819	0.19852	0.23173	0.25283	0.27257	0.28938			734	-0.00136	0.02787	0.04486	0.05438	0.06253	0.06797	0.07205	0.07477	0.07748	0.07952	0.08088	0.08224	0.08292									866	0.2328	0.25974	0.28938
	915	0.04544	0.14852	0.19898	0.23223	0.25335	0.27308	0.28996			735	0	0.02923	0.04554	0.05573	0.06321	0.06865	0.07273	0.07613	0.07884	0.08088	0.08224	0.08292	0.08428									865	0.23268	0.26035	0.28996
	914	0.04547	0.14885	0.19944	0.2327	0.25382	0.27358	0.29057			736	0.000679692	0.02991	0.04622	0.05641	0.06389	0.06933	0.07341	0.07681	0.07952	0.08156	0.08292	0.08428	0.08564									864	0.23239	0.26082	0.29057
	913	0.04549	0.14917	0.19989	0.23319	0.25431	0.27418	0.29116			737	-0.000679692	0.02923	0.04622	0.05641	0.06457	0.06933	0.07409	0.07748	0.07952	0.08088	0.08224	0.0836	0.08496									863	0.23209	0.26126	0.29116
	912	0.04549	0.14943	0.20028	0.23357	0.25477	0.27466	0.29169			738	-0.000679692	0.02923	0.04622	0.05709	0.06457	0.07001	0.07477	0.07816	0.08088	0.08292	0.0836	0.08496	0.08564									862	0.23181	0.26186	0.29169
	911	0.0455	0.14975	0.20066	0.23396	0.25519	0.27512	0.29216			739	-0.000679692	0.02923	0.04622	0.05641	0.06457	0.07001	0.07477	0.07816	0.08088	0.08292	0.0836	0.08496	0.08632									861	0.23141	0.26244	0.29216
	910	0.04552	0.15002	0.20107	0.2344	0.25568	0.27555	0.29261			740	-0.00136	0.02855	0.04622	0.05641	0.06457	0.07069	0.07477	0.07884	0.08156	0.08292	0.08428	0.08564	0.087									860	0.2309	0.26282	0.29261
	909	0.04553	0.15029	0.20145	0.23479	0.25616	0.27599	0.29303			741	-0.000679692	0.02923	0.0469	0.05777	0.06525	0.07069	0.07545	0.07952	0.08156	0.0836	0.08564	0.087	0.08768									859	0.23046	0.26324	0.29303
	908	0.04554	0.15056	0.20185	0.23512	0.2566	0.27643	0.29332			742	-0.00136	0.02855	0.0469	0.05777	0.06593	0.07205	0.07613	0.0802	0.0836	0.08496	0.08632	0.08768	0.08904									858	0.22999	0.26374	0.29332
	907	0.04556	0.15082	0.20221	0.23554	0.25703	0.2768	0.29376			743	-0.00136	0.02923	0.04758	0.05845	0.06661	0.07273	0.07748	0.08156	0.08428	0.08632	0.08768	0.08904	0.0904									857	0.22961	0.26432	0.29376
	906	0.04559	0.15107	0.20257	0.23593	0.25752	0.27709	0.29422			744	-0.00136	0.02923	0.04826	0.05913	0.06729	0.07341	0.07816	0.08224	0.08496	0.087	0.08836	0.08972	0.0904									856	0.22906	0.26475	0.29422
	905	0.0456	0.1513	0.20295	0.23631	0.25789	0.27747	0.29459			745	-0.00136	0.02923	0.04826	0.05981	0.06797	0.07409	0.07884	0.08224	0.08564	0.08836	0.08972	0.09108	0.09176									855	0.22853	0.26499	0.29459
	904	0.04562	0.15154	0.20327	0.23666	0.25832	0.27783	0.29501			746	-0.000679692	0.03059	0.04894	0.06049	0.06933	0.07545	0.08088	0.08428	0.08768	0.08904	0.09108	0.09244	0.09312									854	0.22792	0.26537	0.29501
	903	0.04565	0.15183	0.20357	0.23694	0.25864	0.27818	0.29537			747	-0.000679692	0.03059	0.04962	0.06117	0.07001	0.07613	0.08088	0.08496	0.08836	0.0904	0.09176	0.09312	0.09448									853	0.22729	0.26558	0.29537
	902	0.04567	0.15208	0.20382	0.23729	0.25897	0.27862	0.29578			748	-0.000679692	0.03127	0.0503	0.06185	0.07069	0.07748	0.08224	0.08632	0.08904	0.09108	0.09244	0.0938	0.09448									852	0.22664	0.26585	0.29578
	901	0.04568	0.15232	0.20412	0.23763	0.25925	0.27891	0.29619			749	-0.00136	0.03059	0.0503	0.06185	0.07137	0.07816	0.08292	0.087	0.08972	0.09176	0.09312	0.09448	0.09516									851	0.22592	0.266	0.29619
	900	0.04568	0.15232	0.20412	0.23763	0.25925	0.27891	0.29619			750	-0.000679692	0.03127	0.05098	0.06321	0.07205	0.07884	0.0836	0.087	0.0904	0.09176	0.09312	0.09448	0.09584									850	0.22518	0.266	0.29619
	899	0.04572	0.15284	0.20469	0.23834	0.26037	0.27931	0.29746			751	-0.000679692	0.03195	0.05166	0.06389	0.07273	0.07952	0.08428	0.08836	0.09176	0.09312	0.09448	0.09584	0.0972									849	0.22433	0.26725	0.29746
	898	0.04555	0.15321	0.20518	0.23887	0.26152	0.28004	0.29853			752	-0.00136	0.03127	0.05166	0.06321	0.07273	0.07952	0.08428	0.08836	0.09244	0.0938	0.09584	0.0972	0.09856									848	0.22353	0.26863	0.29853
	897	0.04599	0.15426	0.20605	0.23984	0.26292	0.28097	0.29967			753	-0.00136	0.03195	0.05166	0.06457	0.07341	0.0802	0.08564	0.08972	0.09312	0.09584	0.0972	0.09856	0.10059									847	0.22271	0.2699	0.29967
	896	0.04585	0.15471	0.20664	0.24048	0.26348	0.28181	0.30109			754	-0.000679692	0.03263	0.05234	0.06457	0.07409	0.08088	0.08632	0.0904	0.0938	0.09584	0.0972	0.09856	0.09991									846	0.22178	0.27086	0.30109
	895	0.04573	0.1551	0.20733	0.24121	0.26447	0.28276	0.30199			755	-0.00204	0.03127	0.05234	0.06457	0.07477	0.08156	0.08632	0.0904	0.0938	0.09584	0.09788	0.09923	0.09991									845	0.22089	0.27227	0.30199
	894	0.04585	0.15571	0.20836	0.24223	0.26545	0.28391	0.30293			756	-0.00204	0.03195	0.05302	0.06593	0.07545	0.08224	0.08768	0.09176	0.09448	0.09652	0.09856	0.09991	0.10127									844	0.22001	0.27337	0.30293
	893	0.04603	0.15651	0.20898	0.24352	0.26665	0.28552	0.30377			757	-0.00204	0.03263	0.0537	0.06729	0.07748	0.08496	0.08972	0.0938	0.09652	0.09856	0.09991	0.10127	0.10263									843	0.21907	0.2741	0.30377
	892	0.04629	0.15689	0.20985	0.24431	0.26753	0.28647	0.30448			758	-0.00136	0.03263	0.05438	0.06797	0.07816	0.08496	0.0904	0.09448	0.09788	0.10059	0.10263	0.10399	0.10467									842	0.21813	0.27496	0.30448
	891	0.0463	0.15715	0.21008	0.24499	0.26827	0.28767	0.30557			759	-0.00136	0.03398	0.05573	0.06933	0.07952	0.087	0.09244	0.09652	0.09991	0.10195	0.10399	0.10535	0.10603									841	0.21714	0.27576	0.30557
	890	0.04631	0.15714	0.2106	0.24589	0.26907	0.2883	0.30609			760	-0.00136	0.0333	0.05573	0.06933	0.07952	0.08768	0.09312	0.0972	0.10059	0.10331	0.10467	0.10603	0.10671									840	0.21611	0.2763	0.30609
	889	0.04625	0.15756	0.21072	0.24653	0.26976	0.28872	0.30697			761	-0.00136	0.03398	0.05573	0.06933	0.0802	0.08768	0.09312	0.0972	0.10059	0.10331	0.10535	0.10671	0.10807									839	0.21506	0.27745	0.30697
	888	0.04635	0.15791	0.21123	0.2471	0.27048	0.29	0.30765			762	-0.00136	0.03466	0.05777	0.07137	0.08156	0.08904	0.09448	0.09923	0.10263	0.10467	0.10671	0.10807	0.10943									838	0.21398	0.27801	0.30765
	887	0.04618	0.15816	0.2115	0.24762	0.27101	0.29085	0.3086			763	-0.00204	0.03466	0.05845	0.07205	0.08292	0.08972	0.09516	0.09991	0.10331	0.10603	0.10739	0.10875	0.11011									837	0.21286	0.27845	0.3086
	886	0.04632	0.15871	0.21215	0.24806	0.27144	0.29196	0.30952			764	-0.00204	0.03466	0.05845	0.07273	0.0836	0.09108	0.09652	0.10059	0.10399	0.10671	0.10807	0.10943	0.11079									836	0.21173	0.27912	0.30952
	885	0.04629	0.15904	0.21297	0.24872	0.27224	0.29242	0.31057			765	-0.00204	0.03466	0.05845	0.07341	0.08428	0.09244	0.09856	0.10331	0.10671	0.10875	0.11079	0.11215	0.11283									835	0.21058	0.28004	0.31057
	884	0.04599	0.15925	0.21312	0.24903	0.27282	0.29323	0.31125			766	-0.000679692	0.0367	0.05981	0.07477	0.08564	0.0938	0.09991	0.10467	0.10807	0.11011	0.11147	0.11283	0.11419									834	0.20942	0.28089	0.31125
	883	0.04608	0.15966	0.21372	0.24961	0.27362	0.29423	0.31206			767	-0.00204	0.03602	0.06049	0.07477	0.08632	0.09448	0.10059	0.10467	0.10875	0.11079	0.11283	0.11419	0.11555									833	0.20828	0.28156	0.31206
	882	0.04612	0.15993	0.21405	0.25014	0.27419	0.29458	0.3129			768	-0.00204	0.0367	0.06117	0.07613	0.08768	0.09584	0.10195	0.10671	0.11079	0.11283	0.11487	0.11623	0.11691									832	0.20705	0.28213	0.3129
	881	0.04632	0.16007	0.21446	0.25057	0.27486	0.29483	0.31374			769	-0.00204	0.0367	0.06185	0.07748	0.08904	0.0972	0.10331	0.10807	0.11147	0.11419	0.11623	0.11759	0.11895									831	0.20583	0.28298	0.31374
	880	0.04606	0.15987	0.21467	0.25084	0.27514	0.29515	0.31417			770	-0.00204	0.03738	0.06253	0.07748	0.08972	0.09856	0.10467	0.10943	0.11351	0.11623	0.11827	0.11963	0.12099									830	0.20458	0.2837	0.31417
	879	0.04605	0.16005	0.21483	0.25136	0.27571	0.2956	0.31467			771	-0.00204	0.03738	0.06321	0.07884	0.09108	0.09991	0.10603	0.11079	0.11487	0.11759	0.11963	0.12099	0.12234									829	0.2033	0.2841	0.31467
	878	0.04601	0.16018	0.21502	0.25173	0.276	0.29604	0.31511			772	-0.00136	0.03874	0.06525	0.08088	0.09312	0.10195	0.10875	0.11351	0.11759	0.11963	0.12166	0.12302	0.12438									828	0.20198	0.28442	0.31511
	877	0.04604	0.16037	0.21515	0.25204	0.27622	0.29629	0.3157			773	-0.00136	0.03942	0.06661	0.08292	0.09516	0.10399	0.11079	0.11555	0.11963	0.12166	0.1237	0.12506	0.12642									827	0.20065	0.28458	0.3157
	876	0.04603	0.16042	0.2153	0.25226	0.27659	0.29673	0.31606			774	-0.00136	0.0401	0.06729	0.0836	0.09584	0.10467	0.11147	0.11759	0.12166	0.12438	0.12642	0.12778	0.12914									826	0.19928	0.28488	0.31606
	875	0.04612	0.16064	0.21564	0.2525	0.27697	0.29722	0.31647			775	-0.00204	0.0401	0.06797	0.08496	0.09788	0.10671	0.11351	0.11895	0.12302	0.12642	0.12846	0.12982	0.13118									825	0.19792	0.28517	0.31647
	874	0.04612	0.16096	0.21575	0.25274	0.27718	0.2976	0.31674			776	-0.00136	0.04078	0.06933	0.08632	0.09923	0.10875	0.11555	0.12099	0.12506	0.12846	0.1305	0.13186	0.1339									824	0.19651	0.28536	0.31674
	873	0.04625	0.16115	0.21594	0.25287	0.27761	0.29796	0.31694			777	-0.00204	0.04146	0.07001	0.087	0.09991	0.11011	0.11691	0.12234	0.1271	0.1305	0.13254	0.1339	0.13526									823	0.19511	0.28551	0.31694
	872	0.0464	0.16114	0.21617	0.25298	0.27774	0.29821	0.31722			778	-0.0034	0.04078	0.07001	0.08768	0.10127	0.11079	0.11759	0.12302	0.12778	0.1305	0.13254	0.13458	0.13594									822	0.19369	0.28556	0.31722
	871	0.04636	0.16108	0.21625	0.25303	0.27775	0.29831	0.31714			779	-0.00272	0.04214	0.07137	0.08972	0.10331	0.11283	0.12031	0.12574	0.1305	0.13322	0.13526	0.1373	0.13866									821	0.19224	0.2857	0.31714
	870	0.04634	0.16108	0.2163	0.25293	0.27782	0.2983	0.31705			780	-0.00272	0.04282	0.07273	0.09108	0.10467	0.11419	0.12166	0.1271	0.13186	0.13458	0.13662	0.13866	0.14002									820	0.19077	0.28588	0.31705
	869	0.04635	0.16106	0.21635	0.25308	0.27775	0.29836	0.31712			781	-0.00204	0.04418	0.07409	0.09244	0.10603	0.11623	0.12438	0.12982	0.13458	0.1373	0.14002	0.14138	0.14341									819	0.1893	0.28577	0.31712
	868	0.04631	0.16093	0.21622	0.25286	0.27756	0.29811	0.31688			782	-0.00204	0.04418	0.07545	0.09448	0.10807	0.11827	0.12574	0.13186	0.13662	0.13934	0.14206	0.14341	0.14545									818	0.18779	0.28546	0.31688
	867	0.0463	0.16081	0.21615	0.25275	0.27742	0.29793	0.31676			783	-0.00272	0.04486	0.07613	0.09516	0.10943	0.11963	0.12778	0.1339	0.13866	0.14206	0.14409	0.14613	0.14749									817	0.18629	0.28541	0.31676
	866	0.04626	0.16065	0.21605	0.25251	0.27703	0.29757	0.31648			784	-0.00204	0.04622	0.07884	0.09788	0.11215	0.12234	0.1305	0.13662	0.14138	0.14409	0.14681	0.14885	0.15021									816	0.18477	0.2853	0.31648
	865	0.04624	0.16049	0.21584	0.2522	0.27683	0.29733	0.31627			785	-0.00136	0.04758	0.07952	0.09923	0.11419	0.12438	0.13254	0.13866	0.14409	0.14681	0.14953	0.15157	0.15293									815	0.18325	0.28504	0.31627
	864	0.04623	0.16032	0.21556	0.25193	0.27653	0.29698	0.31588			786	-0.00204	0.04826	0.08088	0.10059	0.11555	0.12642	0.13526	0.14138	0.14681	0.15021	0.15225	0.15429	0.15565									814	0.18172	0.28469	0.31588
	863	0.04624	0.16013	0.21534	0.25147	0.27612	0.29657	0.3154			787	-0.00136	0.04894	0.08224	0.10263	0.11759	0.12846	0.1373	0.14409	0.14885	0.15157	0.15429	0.15633	0.15769									813	0.18017	0.28427	0.3154
	862	0.04621	0.15992	0.21503	0.25107	0.27568	0.29605	0.31489			788	-0.00136	0.04962	0.0836	0.10399	0.11963	0.1305	0.13934	0.14613	0.15157	0.15429	0.15701	0.15905	0.15973									812	0.17861	0.28386	0.31489
	861	0.04613	0.15965	0.21469	0.25065	0.27516	0.29559	0.31426			789	-0.00204	0.04962	0.08428	0.10467	0.12031	0.13118	0.14002	0.14681	0.15157	0.15497	0.15769	0.15973	0.16109									811	0.17704	0.28337	0.31426
	860	0.04615	0.15939	0.21431	0.25013	0.27475	0.295	0.31374			790	-0.00272	0.0503	0.08564	0.10671	0.12234	0.13458	0.14274	0.14953	0.15429	0.15769	0.16041	0.16245	0.16449									810	0.17545	0.28283	0.31374
	859	0.04614	0.15923	0.21399	0.24971	0.27427	0.2944	0.31315			791	-0.00204	0.05098	0.087	0.10875	0.12506	0.13662	0.14613	0.15225	0.15701	0.16041	0.16313	0.16449	0.16652									809	0.17384	0.28234	0.31315
	858	0.04614	0.15901	0.21363	0.2492	0.2737	0.29376	0.31249			792	-0.00204	0.05302	0.08904	0.11147	0.12778	0.14002	0.14953	0.15633	0.16177	0.16449	0.1672	0.16924	0.1706									808	0.17222	0.28163	0.31249
	857	0.04619	0.15884	0.21321	0.24874	0.27314	0.29314	0.31178			793	-0.00272	0.05234	0.08972	0.11215	0.12846	0.14138	0.15089	0.15769	0.16313	0.16652	0.16924	0.17128	0.17264									807	0.17059	0.28106	0.31178
	856	0.04616	0.15853	0.21275	0.24817	0.27247	0.29246	0.31106			794	-0.0034	0.05234	0.08904	0.11215	0.12914	0.14138	0.15157	0.15837	0.16381	0.16788	0.1706	0.17264	0.17468									806	0.16897	0.28045	0.31106
	855	0.04616	0.15821	0.21221	0.24747	0.27183	0.29166	0.31021			795	-0.00136	0.05573	0.09244	0.11487	0.13186	0.14409	0.15429	0.16109	0.16788	0.17128	0.17468	0.17672	0.17808									805	0.16734	0.2797	0.31021
	854	0.04615	0.15797	0.21167	0.24688	0.27112	0.29092	0.30934			796	-0.00136	0.05641	0.09448	0.11759	0.13458	0.14749	0.15769	0.16449	0.16992	0.17468	0.1774	0.18012	0.18216									804	0.16571	0.27893	0.30934
	853	0.0461	0.15757	0.21109	0.24623	0.27029	0.29008	0.30843			797	-0.00204	0.05641	0.09516	0.11895	0.13662	0.14885	0.15905	0.16652	0.17196	0.17604	0.17944	0.18148	0.18352									803	0.16412	0.27822	0.30843
	852	0.04611	0.15721	0.21045	0.24553	0.26953	0.28922	0.30747			798	-0.00136	0.05845	0.09788	0.12166	0.13934	0.15225	0.16177	0.16924	0.17536	0.17944	0.18216	0.1842	0.18624									802	0.16254	0.27733	0.30747
	851	0.04607	0.15673	0.20983	0.24476	0.2687	0.28826	0.30651			799	-0.00204	0.05913	0.09856	0.1237	0.14206	0.15497	0.16449	0.17196	0.17808	0.18148	0.18488	0.18759	0.18895									801	0.16095	0.27638	0.30651
	850	0.04605	0.15631	0.20919	0.24401	0.2679	0.28732	0.30555			800	-0.00136	0.05981	0.10127	0.12574	0.14409	0.15701	0.1672	0.17468	0.1808	0.18488	0.18759	0.19031	0.19167									800	0.15936	0.27544	0.30555
	849	0.04605	0.15588	0.20852	0.24329	0.26706	0.28638	0.30458			801	-0.00136	0.06117	0.10331	0.12778	0.14681	0.15973	0.16924	0.1774	0.18352	0.18692	0.19031	0.19235	0.19439									799	0.15777	0.27442	0.30458
	848	0.04605	0.15546	0.20787	0.24256	0.26617	0.28544	0.30355			802	-0.00204	0.06185	0.10331	0.12846	0.14749	0.16109	0.17128	0.17876	0.1842	0.18827	0.19167	0.19371	0.19575									798	0.15619	0.2734	0.30355
	847	0.04605	0.15498	0.20713	0.24168	0.26523	0.28437	0.30246			803	-0.00272	0.06117	0.10399	0.12982	0.14817	0.16245	0.17332	0.1808	0.18759	0.19167	0.19507	0.19779	0.19915									797	0.15462	0.27239	0.30246
	846	0.04608	0.15455	0.20644	0.24086	0.26433	0.28332	0.30132			804	-0.00272	0.06253	0.10535	0.13118	0.15089	0.16517	0.17672	0.18488	0.19099	0.19575	0.19915	0.20119	0.20255									796	0.15304	0.27126	0.30132
	845	0.04609	0.15406	0.20567	0.23995	0.26337	0.28224	0.30013			805	-0.00204	0.06389	0.10739	0.13322	0.15293	0.16652	0.17808	0.18624	0.19303	0.19779	0.20119	0.20323	0.20527									795	0.15145	0.27015	0.30013
	844	0.0461	0.15356	0.20488	0.23903	0.26234	0.2811	0.29891			806	-0.00136	0.06525	0.10875	0.13526	0.15497	0.16992	0.18148	0.18895	0.19575	0.20051	0.20323	0.20595	0.20799									794	0.14988	0.26903	0.29891
	843	0.04608	0.15305	0.20405	0.23806	0.26123	0.27994	0.29764			807	-0.000679692	0.06729	0.11215	0.13866	0.15905	0.17332	0.18488	0.19303	0.19915	0.20391	0.20731	0.20935	0.21138									793	0.14832	0.26785	0.29764
	842	0.04606	0.15245	0.20322	0.23707	0.2601	0.27872	0.29628			808	-0.00204	0.06661	0.11147	0.13866	0.15905	0.174	0.18556	0.19371	0.20051	0.20527	0.20935	0.21206	0.21342									792	0.14677	0.26668	0.29628
	841	0.04604	0.15187	0.20239	0.23606	0.25894	0.27749	0.29495			809	-0.00136	0.06797	0.11283	0.1407	0.16177	0.17604	0.18759	0.19575	0.20255	0.20731	0.2107	0.21342	0.21546									791	0.14522	0.26543	0.29495
	840	0.04602	0.15126	0.20152	0.235	0.25777	0.27619	0.29359			810	-0.00204	0.06797	0.11419	0.14206	0.16313	0.17876	0.19031	0.19847	0.20527	0.2107	0.2141	0.21614	0.21886									790	0.14365	0.26414	0.29359
	839	0.04599	0.15067	0.20062	0.23391	0.25652	0.27485	0.29219			811	-0.00204	0.06865	0.11555	0.14341	0.16517	0.18012	0.19167	0.20119	0.20799	0.21274	0.21682	0.21954	0.22226									789	0.14214	0.26285	0.29219
	838	0.046	0.15005	0.1997	0.23282	0.25528	0.27351	0.29072			812	-0.00204	0.06933	0.11691	0.14545	0.1672	0.18284	0.19507	0.20391	0.2107	0.21546	0.21954	0.22158	0.2243									788	0.14063	0.26152	0.29072
	837	0.04599	0.14939	0.19871	0.23167	0.25401	0.27213	0.28922			813	-0.00136	0.07205	0.11895	0.14817	0.1706	0.18624	0.19847	0.20799	0.2141	0.21886	0.22158	0.2243	0.22634									787	0.13914	0.26018	0.28922
	836	0.04601	0.14875	0.19775	0.23048	0.25268	0.2707	0.28772			814	-0.00204	0.07137	0.12031	0.15021	0.17196	0.18827	0.20119	0.21002	0.2175	0.22158	0.22566	0.2277	0.22974									786	0.13764	0.25876	0.28772
	835	0.04604	0.1481	0.19677	0.22931	0.25136	0.26925	0.28618			815	-0.00204	0.07205	0.12166	0.15089	0.174	0.19031	0.20323	0.21206	0.22022	0.22498	0.22906	0.2311	0.23313									785	0.13617	0.25735	0.28618
	834	0.04602	0.14742	0.19576	0.22806	0.24998	0.26777	0.28458			816	-0.00204	0.07341	0.12438	0.15429	0.17672	0.19303	0.20527	0.21478	0.22226	0.22702	0.2311	0.23381	0.23653									784	0.13471	0.25592	0.28458
	833	0.04605	0.14674	0.19474	0.22679	0.24862	0.26632	0.283			817	-0.00136	0.07545	0.12642	0.15633	0.17876	0.19507	0.20799	0.21682	0.22566	0.23042	0.23381	0.23721	0.23925									783	0.13328	0.25445	0.283
	832	0.04607	0.14603	0.19365	0.22555	0.24721	0.26475	0.28138			818	-0.00204	0.07477	0.12642	0.15701	0.18012	0.19643	0.20935	0.21886	0.22702	0.23177	0.23585	0.23857	0.24129									782	0.13184	0.25294	0.28138
	831	0.04608	0.14526	0.19259	0.22425	0.24578	0.26316	0.2797			819	-0.00272	0.07545	0.12642	0.15769	0.1808	0.19779	0.21138	0.2209	0.22906	0.23449	0.23857	0.24129	0.24401									781	0.13043	0.25138	0.2797
	830	0.04608	0.14455	0.19151	0.22293	0.24433	0.26155	0.27797			820	-0.00204	0.07613	0.12778	0.15905	0.18216	0.19915	0.21274	0.22226	0.22974	0.23517	0.23925	0.24197	0.24469									780	0.12902	0.24981	0.27797
	829	0.04611	0.14382	0.19038	0.22158	0.24285	0.25993	0.27621			821	-0.000679692	0.07884	0.1305	0.16245	0.18624	0.20323	0.21614	0.22566	0.23381	0.23857	0.24265	0.24537	0.24809									779	0.12764	0.24824	0.27621
	828	0.04613	0.14307	0.18924	0.22021	0.24132	0.25825	0.2744			822	-0.00136	0.07884	0.13186	0.16381	0.18759	0.20459	0.21818	0.22838	0.23585	0.24061	0.24469	0.24741	0.25013									778	0.12629	0.24657	0.2744
	827	0.04616	0.1423	0.18804	0.21881	0.23974	0.25651	0.27255			823	-0.00272	0.07884	0.13186	0.16381	0.18827	0.20595	0.21954	0.22906	0.23721	0.24265	0.24673	0.24945	0.25217									777	0.12494	0.24488	0.27255
	826	0.04619	0.14152	0.18687	0.2174	0.23817	0.25477	0.27065			824	-0.00136	0.0802	0.13458	0.16652	0.19099	0.20867	0.22294	0.23313	0.24129	0.24673	0.25081	0.25353	0.25556									776	0.12361	0.24322	0.27065
	825	0.04622	0.14074	0.1857	0.21599	0.23657	0.25303	0.26877			825	-0.000679692	0.08224	0.13594	0.16856	0.19371	0.21138	0.22498	0.23517	0.24333	0.24877	0.25285	0.25624	0.25896									775	0.12231	0.2415	0.26877
	824	0.04623	0.13992	0.18449	0.2145	0.23493	0.25123	0.26684			826	-0.00136	0.08224	0.1373	0.1706	0.19575	0.21342	0.22702	0.23789	0.24605	0.25081	0.25556	0.25828	0.26032									774	0.12104	0.23973	0.26684
	823	0.04627	0.13909	0.18328	0.21305	0.23326	0.2494	0.26492			827	-0.00136	0.08224	0.13798	0.17128	0.19643	0.2141	0.22906	0.23925	0.24809	0.25285	0.2576	0.26032	0.26304									773	0.1198	0.23791	0.26492
	822	0.04629	0.13825	0.18205	0.21155	0.23158	0.24757	0.26295			828	-0.000679692	0.0836	0.14002	0.17332	0.19847	0.21682	0.2311	0.24197	0.25013	0.25556	0.26032	0.26304	0.26576									772	0.11858	0.23609	0.26295
	821	0.04635	0.13743	0.18084	0.21003	0.2299	0.24576	0.26096			829	-0.00204	0.0836	0.14002	0.174	0.19983	0.2175	0.23177	0.24265	0.25081	0.25624	0.261	0.2644	0.2678									771	0.11739	0.23427	0.26096
	820	0.04637	0.13659	0.17959	0.20848	0.22815	0.24388	0.25893			830	-0.00272	0.0836	0.1407	0.17468	0.20051	0.21954	0.23449	0.24469	0.25353	0.25896	0.26304	0.26644	0.26916									770	0.11624	0.2324	0.25893
	819	0.04642	0.13572	0.17833	0.20692	0.22642	0.24202	0.2569			831	-0.0034	0.0836	0.14138	0.17604	0.20255	0.22158	0.23585	0.24673	0.25556	0.261	0.26576	0.26848	0.2712									769	0.11513	0.23053	0.2569
	818	0.04649	0.13486	0.17704	0.2054	0.22467	0.24012	0.25482			832	-0.00272	0.08496	0.14274	0.17672	0.20323	0.22226	0.23721	0.24741	0.25692	0.26236	0.26644	0.26984	0.27256									768	0.11402	0.22865	0.25482
	817	0.04652	0.13401	0.17576	0.20385	0.22291	0.23821	0.25276			833	-0.00204	0.08632	0.14477	0.17944	0.20595	0.22498	0.23993	0.25081	0.26032	0.26576	0.27052	0.27392	0.27663									767	0.11299	0.22677	0.25276
	816	0.04655	0.13313	0.17446	0.20225	0.22111	0.23626	0.25067			834	-0.00136	0.08836	0.14749	0.18216	0.20935	0.22838	0.24333	0.2542	0.26304	0.26848	0.27324	0.27663	0.27867									766	0.11196	0.22486	0.25067
	815	0.04657	0.13224	0.17316	0.20066	0.21928	0.23432	0.24856			835	-0.00204	0.08768	0.14681	0.18216	0.20935	0.22838	0.24265	0.2542	0.26372	0.26916	0.27392	0.27663	0.28003									765	0.11098	0.22293	0.24856
	814	0.04659	0.13135	0.17183	0.19908	0.21745	0.23234	0.24644			836	-0.00136	0.08904	0.14885	0.18488	0.21138	0.2311	0.24605	0.25624	0.26576	0.2712	0.27595	0.27867	0.28207									764	0.11004	0.22099	0.24644
	813	0.0466	0.13047	0.1705	0.19748	0.2156	0.23038	0.24432			837	-0.000679692	0.0904	0.15021	0.18624	0.21342	0.23313	0.24877	0.25964	0.26916	0.27528	0.27935	0.28275	0.28547									763	0.10911	0.21901	0.24432
	812	0.0466	0.12958	0.16917	0.19585	0.21373	0.22839	0.24218			838	-0.00272	0.08972	0.15021	0.18624	0.2141	0.23381	0.24945	0.261	0.27052	0.27663	0.28207	0.28547	0.28819									762	0.10824	0.21701	0.24218
	811	0.04659	0.12866	0.16784	0.19419	0.21186	0.22641	0.24004			839	-0.00204	0.08972	0.15089	0.18759	0.21546	0.23517	0.25081	0.26236	0.27188	0.27867	0.28343	0.28683	0.29023									761	0.10736	0.21501	0.24004
	810	0.04657	0.12774	0.16649	0.19253	0.20997	0.22439	0.23785			840	-0.000679692	0.09244	0.15293	0.19031	0.21818	0.23789	0.25353	0.26508	0.27392	0.28003	0.28479	0.28819	0.29091									760	0.10653	0.213	0.23785
	809	0.04655	0.12682	0.16512	0.19087	0.20808	0.22236	0.23567			841	-0.00136	0.09176	0.15361	0.19031	0.21818	0.23789	0.25353	0.26508	0.27392	0.28003	0.28479	0.28819	0.29159									759	0.10572	0.21097	0.23567
	808	0.04653	0.1259	0.16374	0.18918	0.20618	0.22031	0.23347			842	-0.00408	0.0904	0.15293	0.19031	0.21818	0.23857	0.2542	0.26644	0.27595	0.28139	0.28683	0.28955	0.29295									758	0.10493	0.20893	0.23347
	807	0.04651	0.12496	0.16234	0.18747	0.20428	0.21824	0.23127			843	-0.0034	0.09108	0.15293	0.19031	0.21818	0.23925	0.25556	0.26712	0.27663	0.28275	0.28819	0.29159	0.29499									757	0.10418	0.20687	0.23127
	806	0.0465	0.12404	0.16096	0.18577	0.20237	0.2162	0.22907			844	-0.00136	0.09312	0.15565	0.19303	0.22158	0.24197	0.25828	0.27052	0.27935	0.28615	0.29091	0.29431	0.2977									756	0.10345	0.20481	0.22907
	805	0.04649	0.1231	0.15957	0.18408	0.20048	0.21414	0.22686			845	-0.00136	0.0938	0.15701	0.19439	0.22362	0.24401	0.26032	0.27256	0.28207	0.28887	0.29363	0.29703	0.30042									755	0.10275	0.20277	0.22686
	804	0.0465	0.12219	0.15815	0.18239	0.19859	0.21208	0.22467			846	-0.00136	0.09448	0.15837	0.19643	0.22498	0.24605	0.26236	0.27392	0.28343	0.29023	0.29499	0.29838	0.30246									754	0.10208	0.20074	0.22467
	803	0.04651	0.12128	0.15677	0.18071	0.19671	0.21004	0.22249			847	-0.000679692	0.09516	0.15905	0.19711	0.22566	0.24673	0.26236	0.2746	0.28479	0.29159	0.29635	0.30042	0.30314									753	0.10142	0.19869	0.22249
	802	0.04654	0.12036	0.15544	0.17904	0.19486	0.20801	0.22034			848	-0.000679692	0.09652	0.15973	0.19847	0.22702	0.24809	0.2644	0.27595	0.28547	0.29227	0.2977	0.3011	0.3045									752	0.10079	0.19669	0.22034
	801	0.04653	0.11945	0.15408	0.17738	0.19296	0.20599	0.21819			849	-0.00204	0.09516	0.15973	0.19847	0.2277	0.24877	0.26576	0.27731	0.28683	0.29363	0.29838	0.30246	0.30518									751	0.10017	0.19469	0.21819
	800	0.04654	0.11856	0.15275	0.17573	0.1911	0.20399	0.21607			850	-0.00204	0.09516	0.15973	0.19847	0.22838	0.25013	0.26644	0.27867	0.28819	0.29431	0.29974	0.30382	0.30654									750	0.09957	0.19272	0.21607
	799	0.04652	0.11764	0.1514	0.17405	0.18925	0.20197	0.21392			851	-0.00204	0.09652	0.16177	0.20051	0.23042	0.25149	0.2678	0.28071	0.29023	0.29635	0.3011	0.3045	0.3079									749	0.099	0.19069	0.21392
	798	0.04651	0.11672	0.15009	0.17243	0.1874	0.19998	0.21178			852	-0.000679692	0.0972	0.16245	0.20119	0.23042	0.25217	0.26848	0.28071	0.29091	0.2977	0.30314	0.30654	0.30994									748	0.09843	0.18869	0.21178
	797	0.04648	0.11579	0.14876	0.17077	0.18553	0.19799	0.20963			853	-0.000679692	0.09856	0.16449	0.20391	0.23313	0.25488	0.2712	0.28343	0.29363	0.29906	0.3045	0.3079	0.31198									747	0.09786	0.18669	0.20963
	796	0.04645	0.11486	0.1474	0.16914	0.18368	0.19601	0.20748			854	0	0.09923	0.16449	0.20459	0.23517	0.25624	0.27392	0.28615	0.29567	0.30178	0.30722	0.31062	0.31402									746	0.09732	0.18471	0.20748
	795	0.04645	0.11395	0.14607	0.1675	0.18185	0.19402	0.20533			855	-0.00272	0.0972	0.16313	0.20255	0.23313	0.25624	0.27324	0.28547	0.29567	0.30178	0.30722	0.31062	0.31402									745	0.09677	0.18273	0.20533
	794	0.04644	0.11302	0.14472	0.16589	0.18	0.192	0.20317			856	-0.00204	0.09856	0.16517	0.20527	0.23517	0.2576	0.2746	0.28751	0.29703	0.30382	0.30926	0.31266	0.31538									744	0.09624	0.18076	0.20317
	793	0.04644	0.11212	0.14338	0.1643	0.17818	0.19005	0.20103			857	-0.00136	0.09923	0.16584	0.20595	0.23653	0.2576	0.2746	0.28751	0.2977	0.3045	0.30994	0.31334	0.31674									743	0.0957	0.1788	0.20103
	792	0.04644	0.11123	0.14207	0.16271	0.17636	0.18809	0.19892			858	-0.000679692	0.10059	0.16652	0.20663	0.23721	0.25896	0.27595	0.28887	0.29906	0.30586	0.3113	0.3147	0.3181									742	0.09517	0.17685	0.19892
	791	0.04645	0.11036	0.14075	0.16112	0.17457	0.18613	0.19683			859	-0.00136	0.09991	0.16652	0.20731	0.23721	0.25896	0.27663	0.28955	0.29974	0.30586	0.3113	0.31538	0.31878									741	0.09464	0.17489	0.19683
	790	0.04647	0.1095	0.13944	0.15955	0.17278	0.18417	0.19476			860	-0.00272	0.09923	0.16584	0.20663	0.23721	0.25964	0.27731	0.29023	0.29974	0.30722	0.31334	0.31606	0.31878									740	0.09414	0.17294	0.19476
	789	0.04649	0.10865	0.13816	0.15801	0.17103	0.18224	0.19271			861	-0.00272	0.09991	0.16788	0.20867	0.23925	0.261	0.27867	0.29159	0.30178	0.30926	0.31402	0.3181	0.32149									739	0.09361	0.17099	0.19271
	788	0.0465	0.1078	0.13687	0.15648	0.16929	0.18034	0.19068			862	-0.00204	0.09991	0.16788	0.20935	0.23925	0.26168	0.27935	0.29227	0.30246	0.30926	0.31538	0.31878	0.32285									738	0.0931	0.16906	0.19068
	787	0.04651	0.10697	0.13559	0.15495	0.16755	0.17845	0.18867			863	-0.00136	0.10127	0.16856	0.21002	0.24061	0.26236	0.28071	0.29295	0.30314	0.30994	0.31538	0.31946	0.32353									737	0.09258	0.16715	0.18867
	786	0.04652	0.10613	0.1343	0.15341	0.1658	0.17655	0.18665			864	-0.000679692	0.10195	0.16992	0.2107	0.24197	0.26372	0.28139	0.29431	0.30518	0.31198	0.31674	0.32149	0.32421									736	0.09206	0.16526	0.18665
	785	0.04652	0.10529	0.13302	0.15189	0.16408	0.17466	0.18466			865	-0.000679692	0.10263	0.17128	0.21274	0.24333	0.26644	0.28343	0.29635	0.30722	0.31402	0.31878	0.32217	0.32557									735	0.09154	0.1634	0.18466
	784	0.04653	0.10447	0.13173	0.1504	0.16239	0.17279	0.18268			866	-0.00204	0.10127	0.16992	0.21138	0.24333	0.26576	0.28343	0.29635	0.3079	0.3147	0.31946	0.32285	0.32693									734	0.09103	0.16154	0.18268
	783	0.04654	0.10365	0.13045	0.14889	0.16069	0.17094	0.18071			867	-0.00204	0.10127	0.16924	0.2107	0.24197	0.26508	0.28275	0.29567	0.30654	0.31334	0.31878	0.32285	0.32557									733	0.09052	0.15971	0.18071
	782	0.04653	0.10283	0.12918	0.14738	0.15901	0.16908	0.17875			868	-0.00204	0.10127	0.16924	0.2107	0.24197	0.2644	0.28275	0.29499	0.30654	0.31402	0.31946	0.32285	0.32625									732	0.09002	0.15789	0.17875
	781	0.04654	0.10204	0.12794	0.14591	0.15736	0.16727	0.17682			869	-0.00204	0.10195	0.16992	0.21138	0.24333	0.26576	0.28343	0.29635	0.3079	0.3147	0.32013	0.32421	0.32693									731	0.08954	0.15611	0.17682
	780	0.04656	0.10127	0.12672	0.14446	0.15573	0.16548	0.1749			870	-0.00204	0.10195	0.1706	0.21138	0.24333	0.26644	0.28343	0.29703	0.3079	0.31538	0.32149	0.32489	0.32829									730	0.08907	0.15433	0.1749
	779	0.04657	0.1005	0.12552	0.14303	0.15412	0.16374	0.173			871	-0.00136	0.10331	0.17264	0.2141	0.24537	0.2678	0.28615	0.29906	0.30994	0.31674	0.32285	0.32693	0.32965									729	0.08861	0.15256	0.173
	778	0.04659	0.09975	0.12436	0.14162	0.15254	0.16203	0.17113			872	-0.00272	0.10195	0.1706	0.21342	0.24537	0.26848	0.28615	0.29906	0.30994	0.31742	0.32353	0.32829	0.33101									728	0.08817	0.15084	0.17113
	777	0.0466	0.099	0.12321	0.14022	0.15099	0.16033	0.16926			873	-0.00204	0.10263	0.17128	0.21274	0.24469	0.2678	0.28547	0.29906	0.30994	0.3181	0.32421	0.32829	0.33169									727	0.08775	0.14914	0.16926
	776	0.04662	0.09828	0.12208	0.13886	0.14947	0.15868	0.16745			874	-0.00272	0.10195	0.1706	0.21274	0.24469	0.2678	0.28615	0.29906	0.31062	0.31878	0.32421	0.32761	0.33101									726	0.08733	0.14748	0.16745
	775	0.04664	0.09758	0.12098	0.13755	0.14797	0.15705	0.16566			875	-0.00136	0.10399	0.17332	0.21546	0.24741	0.27052	0.28819	0.30178	0.31266	0.32013	0.32557	0.32965	0.33305									725	0.08694	0.14584	0.16566
	774	0.04665	0.09688	0.11989	0.13623	0.14651	0.15545	0.16392			876	-0.00136	0.10331	0.17332	0.21546	0.24741	0.26984	0.28819	0.3011	0.31266	0.31946	0.32489	0.32965	0.33237									724	0.08657	0.14425	0.16392
	773	0.04665	0.0962	0.11882	0.13494	0.14509	0.15388	0.16223			877	-0.00136	0.10399	0.17332	0.21614	0.24741	0.27052	0.28955	0.30246	0.31266	0.32081	0.32625	0.32965	0.33305									723	0.08622	0.14269	0.16223
	772	0.04666	0.09555	0.11777	0.13369	0.14369	0.15233	0.16057			878	0	0.10535	0.17536	0.2175	0.24945	0.27324	0.29159	0.30518	0.31606	0.32285	0.32897	0.33237	0.33577									722	0.08589	0.14117	0.16057
	771	0.04668	0.09492	0.11675	0.13247	0.14233	0.15087	0.15896			879	0	0.10467	0.17468	0.2175	0.24945	0.27324	0.29159	0.3045	0.31538	0.32217	0.32829	0.33169	0.33577									721	0.0856	0.13968	0.15896
	770	0.0467	0.09431	0.11577	0.13128	0.14098	0.14944	0.15739			880	-0.00136	0.10399	0.17468	0.2175	0.24945	0.27324	0.29091	0.3045	0.3147	0.32217	0.32761	0.33169	0.33509									720	0.08535	0.13825	0.15739
	769	0.04673	0.09372	0.11483	0.13013	0.1397	0.14806	0.15587			881	0.000679692	0.10535	0.17468	0.2175	0.24945	0.27324	0.29159	0.30518	0.31538	0.32217	0.32829	0.33169	0.33509									719	0.08512	0.13684	0.15587
	768	0.04676	0.09317	0.11391	0.12903	0.13843	0.1467	0.15439			882	0	0.10535	0.17468	0.2175	0.24945	0.27324	0.29227	0.3045	0.31538	0.32217	0.32829	0.33169	0.33509									718	0.08495	0.13547	0.15439
	767	0.04679	0.09262	0.11304	0.12796	0.13721	0.14539	0.15294			883	-0.00136	0.10467	0.174	0.21682	0.24877	0.27188	0.29023	0.30382	0.3147	0.32217	0.32829	0.33169	0.33577									717	0.08482	0.13417	0.15294
	766	0.04682	0.09208	0.1122	0.12693	0.13603	0.14411	0.15153			884	-0.00136	0.10399	0.174	0.21682	0.24809	0.2712	0.29023	0.30314	0.3147	0.32217	0.32829	0.33237	0.33645									716	0.08471	0.13291	0.15153
	765	0.04685	0.09157	0.1114	0.12593	0.13489	0.14286	0.15016			885	-0.000679692	0.10399	0.174	0.21682	0.24877	0.27256	0.29023	0.30382	0.31402	0.32149	0.32761	0.33237	0.33645									715	0.08467	0.13168	0.15016
	764	0.04689	0.0911	0.11064	0.12497	0.13381	0.14165	0.14885			886	-0.000679692	0.10399	0.17468	0.21682	0.24877	0.27188	0.29023	0.30314	0.31402	0.32149	0.32761	0.33169	0.33509									714	0.08465	0.13046	0.14885
	763	0.04694	0.09065	0.1099	0.12403	0.13277	0.14046	0.14759			887	-0.00136	0.10399	0.174	0.2175	0.24945	0.27256	0.29091	0.30382	0.3147	0.32149	0.32693	0.33101	0.33441									713	0.0847	0.12929	0.14759
	762	0.04698	0.09019	0.10918	0.12313	0.13175	0.13934	0.14636			888	-0.00136	0.10399	0.17468	0.21682	0.24945	0.27256	0.29159	0.3045	0.31606	0.32217	0.32761	0.33101	0.33441									712	0.08476	0.12818	0.14636
	761	0.04703	0.08978	0.10847	0.12224	0.13077	0.13825	0.14517			889	-0.00136	0.10331	0.17332	0.21614	0.24877	0.2712	0.29023	0.30314	0.31402	0.32081	0.32693	0.33033	0.33441									711	0.08489	0.1271	0.14517
	760	0.04708	0.08938	0.10781	0.12141	0.12981	0.1372	0.14404			890	-0.00204	0.10331	0.17332	0.21546	0.24809	0.27052	0.28887	0.30246	0.31266	0.32013	0.32557	0.32965	0.33305									710	0.08508	0.12603	0.14404
	759	0.04712	0.08897	0.10717	0.12058	0.12889	0.13619	0.14294			891	-0.00408	0.10059	0.17128	0.2141	0.24605	0.26984	0.28819	0.30178	0.31198	0.31946	0.32489	0.32897	0.33305									709	0.08533	0.125	0.14294
	758	0.04717	0.08858	0.10654	0.1198	0.12798	0.13522	0.14189			892	-0.0034	0.10059	0.17128	0.21342	0.24537	0.26916	0.28683	0.3011	0.3113	0.31946	0.32489	0.32897	0.33305									708	0.08561	0.12402	0.14189
	757	0.0472	0.08819	0.10594	0.11904	0.12709	0.13428	0.14087			893	-0.00272	0.10127	0.17128	0.21342	0.24605	0.26984	0.28751	0.30178	0.31266	0.31946	0.32489	0.32897	0.33237									707	0.08595	0.12309	0.14087
	756	0.04724	0.08783	0.10537	0.11831	0.12625	0.13336	0.13988			894	-0.00204	0.10263	0.17196	0.21478	0.24673	0.26984	0.28819	0.30178	0.31198	0.32013	0.32557	0.32897	0.33305									706	0.08634	0.12218	0.13988
	755	0.04726	0.08747	0.10481	0.1176	0.12543	0.13247	0.13892			895	-0.00272	0.10127	0.1706	0.21342	0.24537	0.26916	0.28819	0.30178	0.31198	0.31946	0.32557	0.32897	0.33237									705	0.08679	0.12129	0.13892
	754	0.0473	0.08715	0.10429	0.11694	0.12466	0.13162	0.138			896	-0.00204	0.10195	0.1706	0.21342	0.24537	0.26916	0.28751	0.3011	0.3113	0.31946	0.32489	0.32897	0.33237									704	0.08726	0.12045	0.138
	753	0.04736	0.08685	0.10378	0.11631	0.12393	0.13081	0.13711			897	-0.00136	0.10263	0.17264	0.21546	0.24741	0.2712	0.28955	0.30246	0.31334	0.32013	0.32625	0.33033	0.33373									703	0.0878	0.11962	0.13711
	752	0.04739	0.08656	0.10329	0.11568	0.1232	0.13001	0.13624			898	-0.00272	0.10127	0.1706	0.21274	0.24537	0.26848	0.28751	0.3011	0.3113	0.31878	0.32489	0.32965	0.33373									702	0.08839	0.11884	0.13624
	751	0.04743	0.08629	0.10281	0.11509	0.12249	0.12923	0.13539			899	-0.00204	0.10195	0.1706	0.21342	0.24537	0.26916	0.28819	0.30178	0.31198	0.31946	0.32557	0.32965	0.33305									701	0.08903	0.11807	0.13539
	750	0.04747	0.08602	0.10236	0.11451	0.12181	0.12848	0.13455			900	-0.00204	0.10127	0.1706	0.21274	0.24537	0.26848	0.28683	0.30042	0.31198	0.31878	0.32489	0.32897	0.33237									700	0.08972	0.11732	0.13455
	749	0.04752	0.08575	0.10192	0.11395	0.12114	0.12775	0.13375			901	-0.00204	0.10195	0.17128	0.21342	0.24537	0.26916	0.28819	0.3011	0.31198	0.32013	0.32625	0.33033	0.33305									699	0.09047	0.1166	0.13375
	748	0.04757	0.08551	0.10149	0.11339	0.12047	0.12705	0.13298			902	-0.00136	0.10195	0.17128	0.21342	0.24605	0.26848	0.28683	0.30042	0.31062	0.31742	0.32421	0.32829	0.33237									698	0.09127	0.1159	0.13298
	747	0.04761	0.08525	0.10106	0.11284	0.11981	0.12634	0.13219			903	-0.00136	0.10195	0.17128	0.2141	0.24605	0.26984	0.28751	0.3011	0.31062	0.3181	0.32489	0.32897	0.33237									697	0.09214	0.11521	0.13219
	746	0.04766	0.085	0.10063	0.11228	0.11917	0.12563	0.13141			904	-0.00204	0.10059	0.1706	0.21274	0.24469	0.2678	0.28615	0.29906	0.30994	0.31742	0.32353	0.32693	0.33101									696	0.09305	0.11454	0.13141
	745	0.04772	0.08477	0.10023	0.11173	0.11855	0.12495	0.13067			905	0	0.10263	0.17196	0.2141	0.24605	0.26916	0.28683	0.3011	0.3113	0.31878	0.32421	0.32897	0.33237									695	0.09401	0.11387	0.13067
	744	0.04778	0.08454	0.09981	0.11118	0.11794	0.12426	0.12992			906	0	0.10195	0.17196	0.2141	0.24605	0.26848	0.28751	0.30042	0.31062	0.3181	0.32353	0.32761	0.33169									694	0.09504	0.1132	0.12992
	743	0.04782	0.08431	0.0994	0.11063	0.11731	0.12357	0.12918			907	-0.00136	0.10059	0.16924	0.21206	0.24469	0.2678	0.28615	0.29906	0.30994	0.31742	0.32285	0.32693	0.33101									693	0.09611	0.11254	0.12918
	742	0.04787	0.08407	0.09901	0.11009	0.1167	0.1229	0.12843			908	-0.00204	0.09923	0.16788	0.21002	0.24265	0.26576	0.28479	0.2977	0.30858	0.31606	0.32285	0.32693	0.33033									692	0.09721	0.11187	0.12843
	741	0.04791	0.08382	0.09861	0.10954	0.11609	0.12222	0.12769			909	-0.00272	0.09923	0.1672	0.20935	0.24197	0.26576	0.28411	0.2977	0.3079	0.31538	0.32081	0.32557	0.32897									691	0.09836	0.11121	0.12769
	740	0.04787	0.08331	0.09836	0.10904	0.11565	0.12162	0.12712			910	-0.00272	0.09856	0.16788	0.21002	0.24265	0.26508	0.28411	0.29703	0.3079	0.3147	0.32081	0.32421	0.32761									690	0.09954	0.1106	0.12712
	739	0.04789	0.08309	0.09796	0.1085	0.11506	0.12097	0.1264			911	-0.00272	0.09856	0.16788	0.21002	0.24197	0.26576	0.28343	0.29703	0.30722	0.3147	0.32013	0.32353	0.32693									689	0.10075	0.10992	0.1264
	738	0.04791	0.08285	0.09754	0.10797	0.11445	0.1203	0.12568			912	-0.00272	0.0972	0.16517	0.20731	0.23925	0.26304	0.28071	0.29499	0.30518	0.31266	0.3181	0.32217	0.32625									688	0.10198	0.10924	0.12568
	737	0.04793	0.08259	0.09713	0.10743	0.11385	0.11963	0.12495			913	-0.000679692	0.10059	0.16788	0.20935	0.24129	0.2644	0.28275	0.29567	0.30654	0.31402	0.31946	0.32353	0.32693									687	0.10323	0.10857	0.12495
	736	0.04794	0.08234	0.09672	0.10689	0.11323	0.11897	0.12423			914	-0.000679692	0.10059	0.16788	0.20935	0.24197	0.2644	0.28207	0.29567	0.30654	0.31402	0.31946	0.32353	0.32625									686	0.1045	0.10788	0.12423
	735	0.04797	0.08207	0.09634	0.10637	0.11264	0.11829	0.12351			915	-0.000679692	0.09856	0.16652	0.20731	0.23993	0.26304	0.28071	0.29363	0.30518	0.31198	0.31742	0.32217	0.32557									685	0.10579	0.10722	0.12351
	734	0.048	0.0818	0.09596	0.10585	0.11205	0.11763	0.12281			916	-0.00136	0.09856	0.16652	0.20867	0.23993	0.26304	0.28071	0.29363	0.30314	0.3113	0.31742	0.32081	0.32489									684	0.10708	0.10656	0.12281
	733	0.04802	0.08153	0.09558	0.10532	0.11146	0.11696	0.1221			917	-0.0034	0.09584	0.16449	0.20595	0.23789	0.261	0.27867	0.29159	0.3011	0.30858	0.3147	0.31878	0.32285									683	0.1084	0.10592	0.1221
	732	0.04804	0.08126	0.09521	0.10482	0.11086	0.1163	0.12139			918	-0.0034	0.09584	0.16313	0.20459	0.23653	0.25896	0.27731	0.29023	0.30042	0.3079	0.31402	0.31742	0.32149									682	0.10974	0.10529	0.12139
	731	0.04806	0.081	0.09485	0.10433	0.11028	0.11567	0.12072			919	-0.0034	0.09584	0.16381	0.20459	0.23721	0.25964	0.27731	0.29091	0.3011	0.30858	0.31402	0.3181	0.32081									681	0.11108	0.10467	0.12072
	730	0.04808	0.08076	0.09448	0.10385	0.10973	0.11505	0.12005			920	-0.00272	0.09584	0.16313	0.20459	0.23653	0.26032	0.27799	0.29091	0.3011	0.3079	0.31334	0.3181	0.32149									680	0.11244	0.10405	0.12005
	729	0.0481	0.08052	0.0941	0.10338	0.10918	0.11444	0.11939			921	-0.00136	0.09652	0.16449	0.20527	0.23721	0.26032	0.27799	0.29159	0.30246	0.30926	0.3147	0.31878	0.32149									679	0.11383	0.10345	0.11939
	728	0.04812	0.0803	0.09373	0.10292	0.10865	0.11386	0.11876			922	-0.0034	0.09448	0.16177	0.20323	0.23449	0.2576	0.27528	0.28955	0.29974	0.30722	0.31334	0.31674	0.32013									678	0.11523	0.10287	0.11876
	727	0.04814	0.08009	0.09335	0.1025	0.10813	0.1133	0.11815			923	-0.0034	0.09448	0.16109	0.20255	0.23381	0.2576	0.27528	0.28887	0.29906	0.30654	0.31198	0.31606	0.31946									677	0.11665	0.1023	0.11815
	726	0.04818	0.07989	0.093	0.10208	0.10764	0.11278	0.11758			924	-0.00204	0.09516	0.16177	0.20323	0.23381	0.25692	0.27528	0.28887	0.29906	0.30654	0.31198	0.31606	0.31878									676	0.11806	0.10175	0.11758
	725	0.0482	0.07971	0.09266	0.10169	0.1072	0.1123	0.11703			925	-0.00272	0.09448	0.16041	0.20187	0.23381	0.25624	0.27392	0.28751	0.29838	0.3045	0.30994	0.31402	0.31674									675	0.11949	0.10122	0.11703
	724	0.04822	0.07953	0.09234	0.10132	0.10676	0.11183	0.11652			926	-0.00204	0.09516	0.16109	0.20187	0.23313	0.25624	0.27392	0.28683	0.2977	0.3045	0.30994	0.31334	0.31674									674	0.12095	0.10074	0.11652
	723	0.04823	0.07937	0.09206	0.10099	0.10636	0.1114	0.11604			927	-0.00272	0.0938	0.15973	0.19983	0.2311	0.2542	0.27188	0.28479	0.29499	0.30246	0.3079	0.31198	0.3147									673	0.1224	0.10029	0.11604
	722	0.04824	0.07921	0.09179	0.10067	0.10599	0.11098	0.1156			928	-0.00204	0.09448	0.15973	0.19983	0.2311	0.25285	0.27052	0.28275	0.29431	0.3011	0.30586	0.31062	0.31402									672	0.12384	0.09988	0.1156
	721	0.04827	0.07907	0.09157	0.1004	0.10566	0.11063	0.1152			929	-0.00272	0.09312	0.15837	0.19915	0.22974	0.25217	0.26916	0.28207	0.29295	0.30042	0.30586	0.30926	0.31334									671	0.12529	0.09951	0.1152
	720	0.04827	0.07895	0.09137	0.10015	0.10538	0.11033	0.11485			930	-0.00272	0.0938	0.15905	0.19915	0.22974	0.25149	0.26916	0.28207	0.29363	0.30042	0.30586	0.30926	0.31266									670	0.12674	0.09921	0.11485
	719	0.04828	0.07885	0.09121	0.09995	0.10514	0.11007	0.11456			931	-0.00272	0.09176	0.15837	0.19847	0.22974	0.25217	0.26916	0.28207	0.29295	0.29974	0.30518	0.30994	0.31266									669	0.1282	0.09894	0.11456
	718	0.0483	0.07875	0.09108	0.09979	0.10495	0.10985	0.11432			932	-0.00272	0.09176	0.15769	0.19779	0.22838	0.25081	0.26848	0.28139	0.29159	0.29703	0.30314	0.30722	0.30994									668	0.12967	0.09873	0.11432
	717	0.04832	0.0787	0.09098	0.09967	0.10482	0.10969	0.11416			933	-0.00272	0.09176	0.15701	0.19711	0.22838	0.25013	0.2678	0.28003	0.29023	0.29703	0.30246	0.30654	0.30926									667	0.13114	0.09858	0.11416
	716	0.04833	0.07869	0.09091	0.0996	0.10474	0.1096	0.11405			934	-0.00272	0.09108	0.15633	0.19711	0.22702	0.24945	0.26712	0.28003	0.29023	0.2977	0.30314	0.30654	0.30994									666	0.1326	0.09849	0.11405
	715	0.04833	0.0787	0.09087	0.09957	0.1047	0.10956	0.11399			935	-0.00272	0.09108	0.15565	0.19643	0.22634	0.24809	0.26644	0.27867	0.28955	0.29635	0.30178	0.30518	0.30858									665	0.1341	0.09846	0.11399
	714	0.04833	0.07874	0.09088	0.09959	0.10471	0.10956	0.11402			936	-0.0034	0.0904	0.15565	0.19507	0.22634	0.24809	0.26508	0.27799	0.28887	0.29567	0.3011	0.3045	0.3079									664	0.1356	0.0985	0.11402
	713	0.04834	0.07882	0.09093	0.09965	0.10476	0.10963	0.1141			937	-0.00204	0.09176	0.15565	0.19575	0.22634	0.24809	0.26508	0.27799	0.28819	0.29499	0.30042	0.30382	0.30722									663	0.13712	0.09857	0.1141
	712	0.04835	0.07895	0.09102	0.09977	0.10487	0.10976	0.11426			938	-0.0034	0.08972	0.15361	0.19371	0.22362	0.24605	0.26304	0.27595	0.28615	0.29363	0.29838	0.30246	0.30518									662	0.13867	0.09871	0.11426
	711	0.04836	0.0791	0.09117	0.09995	0.10504	0.10996	0.1145			939	-0.00408	0.08836	0.15225	0.19167	0.22158	0.24469	0.26168	0.2746	0.28479	0.29227	0.29703	0.3011	0.3045									661	0.14025	0.09893	0.1145
	710	0.04837	0.07928	0.09137	0.10017	0.10526	0.11023	0.11479			940	-0.0034	0.08904	0.15157	0.19167	0.22158	0.24333	0.26032	0.27392	0.28275	0.28955	0.29567	0.29974	0.30314									660	0.14188	0.09919	0.11479
	709	0.04837	0.07948	0.09162	0.10045	0.10554	0.11057	0.11517			941	-0.00272	0.08904	0.15225	0.19167	0.22226	0.24333	0.261	0.27392	0.28411	0.29091	0.29567	0.29906	0.30178									659	0.14354	0.09951	0.11517
	708	0.04839	0.07971	0.09192	0.10078	0.1059	0.11098	0.11562			942	-0.00272	0.08836	0.15157	0.19031	0.2209	0.24265	0.25964	0.27256	0.28275	0.29091	0.29635	0.29974	0.30246									658	0.14524	0.09989	0.11562
	707	0.04842	0.07998	0.09227	0.10119	0.10633	0.11147	0.11614			943	-0.00204	0.08836	0.15021	0.18963	0.21954	0.24129	0.25896	0.2712	0.28139	0.28887	0.29431	0.2977	0.3011									657	0.147	0.10036	0.11614
	706	0.04844	0.08027	0.09266	0.10164	0.10682	0.11202	0.11675			944	-0.00136	0.08904	0.15021	0.18963	0.21954	0.24061	0.25828	0.27052	0.28003	0.28751	0.29295	0.29635	0.30042									656	0.1488	0.10091	0.11675
	705	0.04846	0.08058	0.09311	0.10214	0.10738	0.11263	0.11742			945	-0.000679692	0.08904	0.15089	0.18895	0.21886	0.24197	0.25828	0.27052	0.28003	0.28819	0.29295	0.29703	0.30042									655	0.15066	0.10152	0.11742
	704	0.04849	0.08093	0.09359	0.1027	0.10801	0.11329	0.11816			946	-0.00136	0.08768	0.14953	0.18827	0.21818	0.23925	0.25624	0.26916	0.27867	0.28547	0.29091	0.29431	0.2977									654	0.15259	0.10219	0.11816
	703	0.04851	0.08134	0.09411	0.10333	0.10871	0.11403	0.11899			947	-0.00136	0.087	0.14817	0.18624	0.21614	0.23857	0.25556	0.2678	0.27731	0.28411	0.28955	0.29295	0.29703									653	0.15459	0.10294	0.11899
	702	0.04855	0.08179	0.09469	0.10403	0.10948	0.11485	0.1199			948	-0.00272	0.08564	0.14749	0.18488	0.2141	0.23585	0.25285	0.26508	0.2746	0.28139	0.28615	0.28955	0.29431									652	0.15664	0.10377	0.1199
	701	0.04858	0.08226	0.09531	0.10478	0.11031	0.11572	0.12086			949	-0.00272	0.08496	0.14749	0.18624	0.21546	0.23653	0.25353	0.26508	0.2746	0.28207	0.28683	0.29091	0.29431									651	0.15877	0.10466	0.12086
	700	0.04861	0.08279	0.09597	0.10557	0.11119	0.11666	0.12189			950	-0.00272	0.08564	0.14749	0.18556	0.21546	0.23653	0.25353	0.26576	0.27528	0.28139	0.28751	0.29159	0.29431									650	0.16096	0.1056	0.12189
	699	0.04864	0.08336	0.09667	0.10643	0.11214	0.11767	0.123			951	0	0.087	0.14749	0.18556	0.21478	0.23721	0.25353	0.26576	0.2746	0.28139	0.28547	0.29023	0.29295									649	0.16323	0.10662	0.123
	698	0.04867	0.08397	0.09742	0.10734	0.11314	0.11877	0.12417			952	-0.00136	0.08564	0.14681	0.18488	0.21478	0.23585	0.25285	0.26508	0.2746	0.28003	0.28547	0.28819	0.29091									648	0.16558	0.10771	0.12417
	697	0.04871	0.08461	0.09824	0.10831	0.11421	0.11993	0.1254			953	-0.000679692	0.08496	0.14613	0.1842	0.21342	0.23517	0.25217	0.26372	0.27392	0.28071	0.28547	0.28887	0.29159									647	0.16801	0.10886	0.1254
	696	0.04875	0.08527	0.09909	0.10932	0.11531	0.12117	0.12671			954	-0.00136	0.0836	0.14341	0.18148	0.2107	0.23177	0.24809	0.261	0.26984	0.27663	0.28139	0.28547	0.28819									646	0.17052	0.11007	0.12671
	695	0.0488	0.08598	0.1	0.1104	0.11649	0.12248	0.12808			955	-0.000679692	0.08428	0.14477	0.18148	0.21002	0.23042	0.24741	0.25964	0.26916	0.27528	0.28071	0.28411	0.28819									645	0.17312	0.11134	0.12808
	694	0.04885	0.0867	0.10095	0.11152	0.11772	0.12385	0.12951			956	-0.00408	0.08156	0.14274	0.1808	0.20935	0.23042	0.24673	0.25896	0.2678	0.2746	0.27935	0.28343	0.28683									644	0.17581	0.11269	0.12951
	693	0.0489	0.08744	0.10194	0.11269	0.11901	0.12528	0.13101			957	-0.00136	0.08292	0.14341	0.1808	0.20935	0.23042	0.24741	0.25896	0.2678	0.27392	0.27935	0.28275	0.28547									643	0.17855	0.11409	0.13101
	692	0.04895	0.08822	0.10298	0.11392	0.12034	0.12675	0.13256			958	-0.00136	0.08292	0.14274	0.18012	0.20867	0.22906	0.24605	0.2576	0.2678	0.27392	0.27799	0.28207	0.28479									642	0.18135	0.11556	0.13256
	691	0.049	0.08901	0.10403	0.11518	0.12173	0.12827	0.13416			959	-0.000679692	0.08292	0.14206	0.17944	0.20799	0.22906	0.24605	0.2576	0.26712	0.27392	0.27867	0.28207	0.28479									641	0.18422	0.11707	0.13416
	690	0.04906	0.08982	0.10512	0.11649	0.12314	0.12983	0.13581			960	0.000679692	0.08428	0.14341	0.17944	0.20799	0.22838	0.24537	0.25692	0.26644	0.27324	0.27799	0.28139	0.28479									640	0.18713	0.11863	0.13581
	689	0.04912	0.09065	0.10624	0.11782	0.1246	0.13143	0.13749			961	-0.000679692	0.08156	0.1407	0.17808	0.20595	0.22702	0.24401	0.25624	0.26508	0.27188	0.27663	0.28071	0.28275									639	0.19009	0.12023	0.13749
	688	0.04917	0.09148	0.10736	0.11917	0.12609	0.13305	0.1392			962	0.000679692	0.08224	0.14138	0.17808	0.20527	0.22634	0.24265	0.25488	0.26372	0.27052	0.27528	0.27935	0.28139									638	0.19307	0.12184	0.1392
	687	0.04923	0.09231	0.1085	0.12054	0.1276	0.1347	0.14096			963	0.000679692	0.08292	0.14138	0.17672	0.20527	0.22498	0.24129	0.25285	0.26168	0.26916	0.27392	0.27731	0.28071									637	0.1961	0.12349	0.14096
	686	0.04927	0.09316	0.10964	0.12193	0.12913	0.13638	0.14273			964	-0.000679692	0.08156	0.14138	0.17808	0.20595	0.22634	0.24197	0.2542	0.26304	0.26848	0.27324	0.27663	0.27935									636	0.19915	0.12515	0.14273
	685	0.04931	0.09401	0.11082	0.12334	0.1307	0.13808	0.14453			965	-0.000679692	0.07952	0.13866	0.17468	0.20323	0.22362	0.23993	0.25149	0.261	0.26644	0.2712	0.27528	0.27731									635	0.2022	0.12684	0.14453
	684	0.04935	0.09487	0.11202	0.12476	0.13229	0.13981	0.14636			966	-0.00204	0.07884	0.1373	0.17332	0.20119	0.2209	0.23721	0.24809	0.25828	0.26508	0.26984	0.27256	0.27595									634	0.20527	0.12854	0.14636
	683	0.04938	0.09574	0.11323	0.1262	0.1339	0.14157	0.14822			967	-0.00272	0.07816	0.13594	0.17128	0.19983	0.22022	0.23585	0.24673	0.2576	0.26304	0.26848	0.27188	0.2746									633	0.20834	0.13025	0.14822
	682	0.04939	0.09662	0.11447	0.12768	0.13553	0.14333	0.1501			968	-0.0034	0.07681	0.1339	0.1706	0.19847	0.21886	0.23517	0.24605	0.25624	0.26168	0.26712	0.26984	0.27324									632	0.2114	0.132	0.1501
	681	0.0494	0.0975	0.11571	0.12914	0.13715	0.1451	0.15198			969	-0.00272	0.07681	0.13322	0.16992	0.19779	0.21886	0.23449	0.24605	0.25556	0.26236	0.26644	0.27052	0.27392									631	0.21445	0.13376	0.15198
	680	0.04942	0.09842	0.11698	0.13065	0.13882	0.14691	0.15391			970	0	0.07884	0.13526	0.1706	0.19847	0.21818	0.23449	0.24605	0.25556	0.26168	0.26644	0.26984	0.27256									630	0.21752	0.13552	0.15391
	679	0.04944	0.09935	0.11827	0.13216	0.14048	0.14873	0.15587			971	-0.000679692	0.07816	0.13322	0.16924	0.19643	0.21682	0.23245	0.24401	0.25353	0.25964	0.26304	0.26712	0.27052									629	0.22056	0.1373	0.15587
	678	0.04947	0.10028	0.11956	0.13369	0.14216	0.15057	0.15784			972	-0.00408	0.07477	0.13186	0.16652	0.19439	0.21478	0.23042	0.24129	0.25149	0.2576	0.26236	0.26576	0.26848									628	0.22359	0.13911	0.15784
	677	0.04949	0.10123	0.12086	0.13523	0.14385	0.15241	0.15982			973	-0.000679692	0.07748	0.13254	0.16856	0.19507	0.21546	0.2311	0.24197	0.25081	0.2576	0.26236	0.26576	0.26916									627	0.22661	0.14092	0.15982
	676	0.04952	0.10217	0.12216	0.13677	0.14553	0.15424	0.16179			974	-0.000679692	0.07748	0.13322	0.16856	0.19575	0.21546	0.23042	0.24197	0.25217	0.2576	0.26236	0.26508	0.26644									626	0.22962	0.14272	0.16179
	675	0.04955	0.10313	0.12348	0.13833	0.14722	0.15609	0.16379			975	-0.00136	0.07613	0.13186	0.16652	0.19235	0.21274	0.22838	0.23993	0.24877	0.25556	0.26032	0.26304	0.26576									625	0.23263	0.14456	0.16379
	674	0.0496	0.1041	0.12482	0.1399	0.14897	0.15798	0.16583			976	-0.00136	0.07545	0.13118	0.16652	0.19303	0.21342	0.22906	0.23925	0.24877	0.25488	0.25896	0.26304	0.26576									624	0.23563	0.14641	0.16583
	673	0.04964	0.10505	0.12615	0.14146	0.15068	0.15984	0.16783			977	-0.00204	0.07477	0.1305	0.16449	0.19167	0.2107	0.22634	0.23789	0.24605	0.25285	0.25692	0.26032	0.2644									623	0.23861	0.14823	0.16783
	672	0.04968	0.10601	0.12746	0.14301	0.1524	0.1617	0.16984			978	-0.00136	0.07477	0.12982	0.16381	0.19031	0.20935	0.2243	0.23585	0.24401	0.25013	0.25488	0.25828	0.26168									622	0.24161	0.15006	0.16984
	671	0.04973	0.10696	0.12878	0.14458	0.15412	0.16357	0.17188			979	-0.00204	0.07409	0.12982	0.16449	0.19099	0.21002	0.22566	0.23653	0.24469	0.25013	0.2542	0.2576	0.261									621	0.24461	0.15189	0.17188
	670	0.04978	0.10792	0.1301	0.14614	0.15585	0.16545	0.17392			980	-0.00204	0.07341	0.1271	0.16109	0.18827	0.20799	0.22294	0.23449	0.24197	0.24809	0.25217	0.25556	0.25896									620	0.24761	0.15372	0.17392
	669	0.04983	0.10887	0.13142	0.1477	0.15759	0.16736	0.17597			981	0	0.07477	0.12914	0.16313	0.19031	0.20935	0.22498	0.23585	0.24333	0.24877	0.25353	0.25692	0.25896									619	0.25059	0.15556	0.17597
	668	0.04988	0.10983	0.13275	0.14927	0.15934	0.16925	0.17801			982	-0.000679692	0.07477	0.12846	0.16245	0.18827	0.20799	0.22294	0.23449	0.24197	0.24741	0.25285	0.25624	0.25896									618	0.25355	0.15741	0.17801
	667	0.04991	0.11078	0.13408	0.15085	0.1611	0.17117	0.18006			983	-0.000679692	0.07409	0.12846	0.16245	0.18827	0.20799	0.22294	0.23313	0.24197	0.24741	0.25217	0.25488	0.25828									617	0.25652	0.15929	0.18006
	666	0.04994	0.11172	0.13542	0.15242	0.16286	0.17309	0.18212			984	-0.000679692	0.07341	0.1271	0.16177	0.18759	0.20595	0.2209	0.23245	0.23993	0.24673	0.25081	0.2542	0.25692									616	0.25945	0.16118	0.18212
	665	0.04996	0.11268	0.13677	0.15401	0.16464	0.17503	0.18419			985	-0.00272	0.07137	0.12438	0.15837	0.18352	0.20323	0.21818	0.22906	0.23721	0.24265	0.24741	0.24945	0.25285									615	0.26237	0.1631	0.18419
	664	0.04998	0.11365	0.13816	0.15563	0.16646	0.17699	0.1863			986	-0.0034	0.07069	0.12302	0.15701	0.18284	0.20119	0.21682	0.2277	0.23585	0.24265	0.24673	0.24945	0.25149									614	0.26525	0.16505	0.1863
	663	0.05001	0.11464	0.13956	0.15728	0.16831	0.17898	0.18843			987	-0.00204	0.07069	0.1237	0.15633	0.18284	0.20119	0.21614	0.22702	0.23653	0.24197	0.24673	0.24945	0.25217									613	0.26812	0.16702	0.18843
	662	0.05005	0.11566	0.14099	0.15896	0.17019	0.18101	0.19061			988	-0.0034	0.06933	0.12166	0.15497	0.18012	0.19915	0.21342	0.2243	0.23381	0.24061	0.24469	0.24809	0.25081									612	0.27096	0.16902	0.19061
	661	0.05009	0.11668	0.14245	0.16068	0.17212	0.1831	0.19285			989	-0.00272	0.06933	0.12099	0.15429	0.17944	0.19847	0.21274	0.22362	0.2311	0.23721	0.24129	0.24401	0.24673									611	0.27378	0.17108	0.19285
	660	0.05013	0.11774	0.14394	0.16243	0.17409	0.18524	0.19513			990	-0.00136	0.07001	0.12099	0.15429	0.17944	0.19779	0.21274	0.22362	0.2311	0.23721	0.24061	0.24333	0.24537									610	0.27655	0.17318	0.19513
	659	0.05016	0.11881	0.14548	0.16423	0.1761	0.18744	0.19746			991	-0.00204	0.07001	0.12099	0.15361	0.17876	0.19711	0.21138	0.22158	0.23042	0.23721	0.23993	0.24333	0.24537									609	0.27931	0.17533	0.19746
	658	0.0502	0.11992	0.14705	0.16607	0.17818	0.18972	0.19987			992	-0.00272	0.06797	0.11963	0.15225	0.17672	0.19507	0.20935	0.21954	0.22702	0.23449	0.23789	0.24129	0.24333									608	0.28202	0.17752	0.19987
	657	0.05024	0.12105	0.14866	0.16797	0.18032	0.19206	0.20235			993	-0.00272	0.06797	0.12031	0.15293	0.17876	0.19643	0.2107	0.2209	0.22906	0.23449	0.23789	0.24061	0.24333									607	0.28467	0.17978	0.20235
	656	0.05027	0.12221	0.15032	0.16992	0.18251	0.19447	0.20489			994	-0.000679692	0.06933	0.12031	0.15225	0.17672	0.19439	0.20935	0.2209	0.22906	0.23517	0.23789	0.24061	0.24401									606	0.28731	0.18212	0.20489
	655	0.0503	0.12342	0.15205	0.17194	0.18478	0.19696	0.20751			995	-0.0034	0.06729	0.11827	0.15089	0.17536	0.19371	0.20799	0.21886	0.22702	0.23245	0.23721	0.23993	0.24197									605	0.28988	0.18453	0.20751
	654	0.05033	0.12466	0.15382	0.17402	0.1871	0.19951	0.21021			996	-0.0034	0.06729	0.11759	0.14953	0.17468	0.19303	0.20731	0.21818	0.22634	0.2311	0.23517	0.23721	0.23993									604	0.29239	0.18702	0.21021
	653	0.05036	0.12595	0.15565	0.17617	0.18952	0.20214	0.21298			997	-0.0034	0.06729	0.11759	0.14953	0.174	0.19167	0.20595	0.21614	0.22362	0.22838	0.23245	0.23517	0.23789									603	0.29486	0.18958	0.21298
	652	0.05041	0.12728	0.15754	0.17841	0.19202	0.20487	0.21587			998	-0.0034	0.06661	0.11759	0.14817	0.17332	0.19167	0.20527	0.21478	0.22362	0.2277	0.23381	0.23585	0.23857									602	0.29729	0.19227	0.21587
	651	0.05045	0.12867	0.1595	0.18071	0.19459	0.20766	0.21885			999	-0.0034	0.06525	0.11555	0.14613	0.17196	0.18963	0.20323	0.21342	0.2209	0.22634	0.23042	0.23245	0.23381									601	0.29969	0.19503	0.21885
	650	0.05049	0.1301	0.16153	0.18311	0.19725	0.21054	0.22193			1000	-0.00408	0.06457	0.11487	0.14613	0.1706	0.18827	0.20187	0.21206	0.2209	0.22634	0.23042	0.23313	0.23517									600	0.30201	0.19789	0.22193
	649	0.05053	0.13158	0.16363	0.18558	0.2	0.21352	0.22511			1001	-0.0034	0.06525	0.11487	0.14545	0.16924	0.18692	0.20119	0.2107	0.21886	0.2243	0.22906	0.23177	0.23381									599	0.30438	0.20086	0.22511
	648	0.05058	0.13312	0.1658	0.18816	0.20286	0.21661	0.22842			1002	-0.00476	0.06321	0.11351	0.14477	0.16856	0.18556	0.19915	0.20935	0.21682	0.22158	0.22498	0.2277	0.23177									598	0.30673	0.20393	0.22842
	647	0.05064	0.13472	0.16805	0.19082	0.20581	0.21979	0.23181			1003	-0.00544	0.06321	0.11283	0.14409	0.16856	0.18692	0.19983	0.2107	0.21818	0.22362	0.2277	0.23042	0.23245									597	0.30911	0.20709	0.23181
	646	0.05069	0.13637	0.17037	0.19357	0.20884	0.22307	0.23532			1004	-0.0034	0.06457	0.11351	0.14409	0.16924	0.18624	0.20051	0.21002	0.21886	0.2243	0.22838	0.23177	0.23245									596	0.31151	0.21035	0.23532
	645	0.05075	0.13807	0.17276	0.19639	0.21196	0.22645	0.23892			1005	-0.00136	0.06525	0.11351	0.14409	0.16788	0.18556	0.19915	0.20935	0.2175	0.2209	0.22566	0.22838	0.2311									595	0.31395	0.21369	0.23892
	644	0.05081	0.13981	0.17521	0.19929	0.21517	0.22993	0.24261			1006	-0.00136	0.06525	0.11215	0.14274	0.16584	0.18284	0.19643	0.20595	0.21478	0.21954	0.22362	0.22634	0.22838									594	0.31642	0.21713	0.24261
	643	0.05089	0.14159	0.17773	0.20227	0.21847	0.23351	0.2464			1007	-0.000679692	0.06525	0.11215	0.14206	0.16517	0.18148	0.19507	0.20527	0.2141	0.21954	0.22294	0.22634	0.22838									593	0.31895	0.22064	0.2464
	642	0.05095	0.14344	0.1803	0.2053	0.22183	0.23716	0.25027			1008	-0.00204	0.06389	0.11147	0.14002	0.16381	0.1808	0.19303	0.20255	0.21138	0.21682	0.2209	0.22362	0.22566									592	0.32153	0.22422	0.25027
	641	0.05102	0.14531	0.18294	0.20839	0.22524	0.24088	0.25421			1009	-0.00272	0.06389	0.11011	0.14002	0.16245	0.17876	0.19303	0.20255	0.2107	0.21546	0.21886	0.2209	0.22294									591	0.32416	0.22788	0.25421
	640	0.05108	0.14721	0.18561	0.21152	0.22871	0.24465	0.25821			1010	-0.00408	0.06185	0.10943	0.13934	0.16245	0.1774	0.19031	0.20051	0.20799	0.21342	0.2175	0.2209	0.22226									590	0.32688	0.23159	0.25821
	639	0.05113	0.14914	0.18833	0.2147	0.23222	0.24848	0.26227			1011	-0.00272	0.06321	0.11011	0.14002	0.16245	0.17944	0.19167	0.20187	0.21002	0.2141	0.21818	0.2209	0.22294									589	0.32966	0.23535	0.26227
	638	0.05119	0.15109	0.19109	0.21791	0.23576	0.25235	0.26635			1012	-0.00204	0.06253	0.10943	0.13934	0.16177	0.17808	0.19099	0.19983	0.20867	0.2141	0.21682	0.22022	0.22226									588	0.33249	0.23915	0.26635
	637	0.05123	0.15306	0.19387	0.22115	0.23934	0.25626	0.27047			1013	-0.00408	0.06117	0.10807	0.13798	0.16041	0.17808	0.19099	0.20051	0.20867	0.21274	0.2175	0.21886	0.22158									587	0.33539	0.24299	0.27047
	636	0.05127	0.15503	0.19665	0.22439	0.24291	0.26016	0.27459			1014	-0.00476	0.05981	0.10671	0.13594	0.15973	0.17536	0.18963	0.19915	0.20799	0.21342	0.2175	0.21818	0.2209									586	0.33837	0.24685	0.27459
	635	0.05132	0.15701	0.19944	0.22764	0.2465	0.26409	0.27872			1015	-0.00136	0.06117	0.10739	0.1373	0.15973	0.17604	0.18895	0.19915	0.20731	0.21138	0.21546	0.2175	0.22022									585	0.34141	0.25072	0.27872
	634	0.05136	0.15899	0.20223	0.23091	0.25009	0.26802	0.28287			1016	-0.00204	0.06185	0.10739	0.13594	0.15837	0.17468	0.18692	0.19643	0.20323	0.20867	0.21274	0.21546	0.2175									584	0.34452	0.25459	0.28287
	633	0.05142	0.16097	0.20502	0.23419	0.2537	0.27196	0.28702			1017	-0.0034	0.05913	0.10467	0.13322	0.15701	0.17264	0.18556	0.19439	0.20187	0.20731	0.2107	0.21274	0.21614									583	0.34771	0.25846	0.28702
	632	0.05146	0.16293	0.2078	0.23744	0.2573	0.27587	0.29116			1018	-0.0034	0.05913	0.10535	0.1339	0.15565	0.17196	0.1842	0.19371	0.20187	0.20663	0.21002	0.21274	0.21478									582	0.35096	0.26232	0.29116
	631	0.0515	0.1649	0.21057	0.2407	0.26088	0.27977	0.29529			1019	-0.0034	0.05777	0.10399	0.13322	0.15497	0.17196	0.18488	0.19371	0.20187	0.20595	0.21002	0.21206	0.2141									581	0.35428	0.26617	0.29529
	630	0.05156	0.16686	0.21334	0.24395	0.26448	0.28369	0.29942			1020	-0.00476	0.05641	0.10195	0.13118	0.15225	0.16856	0.18148	0.19031	0.19915	0.20527	0.20731	0.2107	0.2141									580	0.35763	0.26999	0.29942
	629	0.05161	0.1688	0.2161	0.2472	0.26807	0.28758	0.30353			1021	-0.00476	0.05641	0.10127	0.12914	0.15157	0.16856	0.1808	0.18895	0.19711	0.20187	0.20527	0.20867	0.2107									579	0.36104	0.2738	0.30353
	628	0.05166	0.17074	0.21885	0.25042	0.27163	0.29144	0.30765			1022	-0.00408	0.05641	0.10059	0.12914	0.15225	0.1672	0.17944	0.18895	0.19711	0.20119	0.20527	0.20867	0.2107									578	0.3645	0.2776	0.30765
	627	0.05172	0.17266	0.22159	0.25364	0.27517	0.2953	0.31173			1023	-0.0034	0.05777	0.10263	0.13118	0.15157	0.1672	0.18012	0.18895	0.19575	0.20051	0.20391	0.20663	0.20935									577	0.36796	0.28139	0.31173
	626	0.05177	0.17458	0.22432	0.25685	0.27871	0.29913	0.3158			1024	-0.00408	0.05641	0.10059	0.12914	0.15021	0.16584	0.17876	0.18759	0.19507	0.19847	0.20187	0.20391	0.20595									576	0.37148	0.28516	0.3158
	625	0.05182	0.17648	0.22704	0.26006	0.28223	0.30297	0.31985			1025	-0.0034	0.05777	0.10263	0.12914	0.15089	0.16652	0.18012	0.18827	0.19711	0.20119	0.20323	0.20663	0.20731									575	0.37505	0.28892	0.31985
	624	0.05187	0.17837	0.22974	0.26326	0.28574	0.30679	0.32391			1026	-0.00272	0.05709	0.09991	0.12914	0.14953	0.16652	0.17808	0.18827	0.19507	0.19847	0.20187	0.20391	0.20663									574	0.37863	0.29268	0.32391
	623	0.05193	0.18024	0.23243	0.26645	0.28924	0.31059	0.32795			1027	-0.0034	0.05641	0.09923	0.1271	0.14885	0.16381	0.17672	0.18624	0.19371	0.19847	0.20255	0.20459	0.20663									573	0.38224	0.29644	0.32795
	622	0.05197	0.18212	0.23511	0.26964	0.29274	0.3144	0.33197			1028	-0.00544	0.05438	0.0972	0.12506	0.14681	0.16245	0.174	0.18352	0.19167	0.19575	0.19915	0.20187	0.20323									572	0.38587	0.30018	0.33197
	621	0.05202	0.18397	0.2378	0.27281	0.29624	0.31821	0.336			1029	-0.00408	0.05573	0.0972	0.12438	0.14545	0.16245	0.174	0.18284	0.19167	0.19575	0.19915	0.20187	0.20459									571	0.38953	0.30394	0.336
	620	0.05206	0.18583	0.24049	0.27597	0.29975	0.32202	0.34003			1030	-0.00204	0.05641	0.09923	0.12642	0.14681	0.16109	0.17468	0.18284	0.19031	0.19575	0.19915	0.20187	0.20459									570	0.39319	0.30768	0.34003
	619	0.0521	0.18768	0.24315	0.27909	0.30322	0.3258	0.34403			1031	-0.00272	0.05641	0.09991	0.12574	0.14749	0.16313	0.174	0.18352	0.19031	0.19371	0.19779	0.19983	0.20255									569	0.39684	0.3114	0.34403
	618	0.05214	0.18951	0.2458	0.28221	0.3067	0.32958	0.348			1032	-0.000679692	0.05777	0.10059	0.1271	0.14817	0.16245	0.17468	0.18352	0.18963	0.19507	0.19711	0.19983	0.20187									568	0.40047	0.31511	0.348
	617	0.05218	0.19134	0.24845	0.28533	0.31017	0.33333	0.35197			1033	-0.0034	0.0537	0.09652	0.12234	0.14341	0.15973	0.17128	0.18012	0.18759	0.19167	0.19439	0.19779	0.19915									567	0.40405	0.31879	0.35197
	616	0.05221	0.19314	0.25109	0.28843	0.31361	0.33705	0.35591			1034	-0.00408	0.05302	0.0938	0.12031	0.14138	0.15701	0.16856	0.1774	0.1842	0.18895	0.19303	0.19439	0.19643									566	0.40762	0.32247	0.35591
	615	0.05225	0.19492	0.25371	0.29151	0.31702	0.34076	0.35982			1035	-0.0034	0.05234	0.0938	0.12031	0.14138	0.15633	0.16856	0.17604	0.18352	0.18895	0.19167	0.19303	0.19575									565	0.41115	0.32611	0.35982
	614	0.05229	0.19667	0.25629	0.29457	0.3204	0.34442	0.3637			1036	-0.00272	0.05302	0.09448	0.12031	0.14002	0.15497	0.16584	0.17536	0.18216	0.18624	0.19031	0.19235	0.19439									564	0.41465	0.32971	0.3637
	613	0.05232	0.19839	0.25885	0.29762	0.32378	0.34807	0.36756			1037	-0.0034	0.0537	0.0938	0.12031	0.14002	0.15565	0.16652	0.174	0.18216	0.18624	0.18963	0.19167	0.19303									563	0.41813	0.33329	0.36756
	612	0.05235	0.20009	0.26137	0.30062	0.32711	0.35167	0.37138			1038	-0.00272	0.05302	0.09448	0.12031	0.14138	0.15633	0.16924	0.17604	0.18352	0.18692	0.18963	0.19099	0.19303									562	0.42156	0.33684	0.37138
	611	0.05238	0.20175	0.26387	0.30358	0.33039	0.35524	0.37518			1039	-0.00272	0.05302	0.09312	0.11963	0.14002	0.15429	0.1672	0.17536	0.18216	0.18692	0.19031	0.19235	0.19575									561	0.42499	0.34035	0.37518
	610	0.05242	0.20338	0.26632	0.30649	0.33364	0.35878	0.37892			1040	-0.00204	0.05234	0.0938	0.11895	0.13934	0.15497	0.16584	0.17468	0.18148	0.18488	0.18759	0.18963	0.19167									560	0.42839	0.34382	0.37892
	609	0.05244	0.20498	0.26872	0.30936	0.33685	0.36226	0.3826			1041	-0.0034	0.05166	0.09176	0.11759	0.13798	0.15361	0.16449	0.17196	0.17944	0.1842	0.18624	0.18895	0.19031									559	0.43176	0.34723	0.3826
	608	0.05246	0.20654	0.27108	0.31218	0.34	0.36568	0.38624			1042	-0.00136	0.05234	0.09244	0.11759	0.1373	0.15293	0.16449	0.17196	0.18012	0.18352	0.18556	0.18759	0.18963									558	0.43507	0.35061	0.38624
	607	0.05249	0.20805	0.27342	0.31495	0.34308	0.36906	0.38981			1043	-0.00204	0.05302	0.09244	0.11759	0.13662	0.15157	0.16313	0.17128	0.17808	0.18148	0.18488	0.18759	0.18759									557	0.4383	0.35391	0.38981
	606	0.05253	0.20952	0.2757	0.31768	0.34612	0.37238	0.39333			1044	-0.00272	0.05098	0.08972	0.11419	0.1339	0.15021	0.16041	0.16856	0.17672	0.17944	0.18216	0.18352	0.18624									556	0.44152	0.35718	0.39333
	605	0.05255	0.21093	0.27793	0.32035	0.34909	0.37562	0.39675			1045	-0.00272	0.05166	0.0904	0.11419	0.1339	0.14749	0.15837	0.16788	0.174	0.17944	0.18216	0.18352	0.18556									555	0.44467	0.36038	0.39675
	604	0.05256	0.2123	0.2801	0.32297	0.352	0.3788	0.40012			1046	-0.00272	0.05166	0.0904	0.11351	0.13254	0.14749	0.15701	0.16517	0.17264	0.1774	0.18012	0.18148	0.1842									554	0.44773	0.3635	0.40012
	603	0.05257	0.21363	0.28224	0.32555	0.35489	0.38193	0.40343			1047	-0.000679692	0.05166	0.09108	0.11487	0.13526	0.14885	0.15905	0.1672	0.17468	0.17808	0.1808	0.18352	0.18352									553	0.45071	0.36659	0.40343
	602	0.05258	0.21492	0.28432	0.32807	0.3577	0.38502	0.40666			1048	0	0.05234	0.09108	0.11623	0.13526	0.14817	0.15905	0.1672	0.174	0.1774	0.17944	0.18216	0.18352									552	0.45359	0.3696	0.40666
	601	0.05259	0.21619	0.28637	0.33055	0.36049	0.38806	0.40986			1049	-0.00136	0.05166	0.0904	0.11419	0.13322	0.14749	0.15837	0.16517	0.17196	0.17536	0.17808	0.17944	0.18148									551	0.45642	0.37257	0.40986
	600	0.05248	0.21751	0.28866	0.33298	0.36309	0.39084	0.41285			1050	-0.00204	0.0503	0.08836	0.11283	0.13254	0.14749	0.15905	0.16584	0.17196	0.17672	0.17876	0.1808	0.18352									550	0.45915	0.37528	0.41285
	599	0.05251	0.21878	0.29071	0.33543	0.36588	0.39387	0.41604			1051	-0.00272	0.04894	0.087	0.11147	0.1305	0.14409	0.15429	0.16313	0.1706	0.17332	0.17604	0.17876	0.17876									549	0.4618	0.37824	0.41604
	598	0.05253	0.22004	0.29276	0.33789	0.36866	0.39689	0.41923			1052	-0.00204	0.0503	0.08904	0.11147	0.13118	0.14477	0.15497	0.16313	0.16992	0.17332	0.17536	0.17876	0.18012									548	0.46438	0.38121	0.41923
	597	0.05256	0.22131	0.29481	0.34038	0.37145	0.39994	0.42243			1053	-0.00272	0.04962	0.087	0.11215	0.1305	0.14477	0.15429	0.16313	0.16924	0.17196	0.17468	0.17672	0.17808									547	0.46685	0.3842	0.42243
	596	0.05259	0.22262	0.2969	0.34288	0.37428	0.40302	0.42565			1054	-0.00272	0.04826	0.08564	0.10943	0.12846	0.14274	0.15293	0.16041	0.16788	0.1706	0.17332	0.17536	0.17604									546	0.46925	0.38723	0.42565
	595	0.05263	0.22394	0.29902	0.34543	0.37713	0.40614	0.42893			1055	-0.00272	0.04894	0.08496	0.10875	0.12778	0.14206	0.15225	0.15905	0.16652	0.17128	0.174	0.17672	0.17672									545	0.47154	0.3903	0.42893
	594	0.05266	0.22528	0.30117	0.34801	0.38004	0.4093	0.43222			1056	-0.00204	0.04894	0.08632	0.10875	0.1271	0.14138	0.14953	0.15769	0.16517	0.16856	0.17128	0.17196	0.17468									544	0.47372	0.39339	0.43222
	593	0.0527	0.22667	0.30338	0.35067	0.383	0.41253	0.43557			1057	-0.000679692	0.04894	0.08632	0.10875	0.12642	0.14002	0.15021	0.15769	0.16381	0.16924	0.16992	0.17196	0.17332									543	0.47581	0.39652	0.43557
	592	0.05273	0.22811	0.30563	0.35337	0.38602	0.4158	0.43897			1058	-0.000679692	0.04894	0.08564	0.10875	0.1271	0.14002	0.15021	0.15905	0.16177	0.1672	0.16924	0.17128	0.174									542	0.4778	0.39973	0.43897
	591	0.05277	0.22959	0.30794	0.35613	0.3891	0.41914	0.44242			1059	-0.00272	0.04758	0.08496	0.10807	0.12642	0.13934	0.14953	0.15633	0.16313	0.16788	0.16924	0.17264	0.174									541	0.47971	0.40298	0.44242
	590	0.05281	0.23113	0.31033	0.35896	0.39226	0.42254	0.44594			1060	-0.00136	0.04826	0.0836	0.10671	0.12506	0.13866	0.14953	0.15633	0.16245	0.1672	0.16924	0.17128	0.17196									540	0.48152	0.40628	0.44594
	589	0.05285	0.2327	0.31277	0.36186	0.39546	0.42599	0.44951			1061	-0.0034	0.04554	0.0802	0.10467	0.12234	0.1373	0.14681	0.15293	0.16041	0.16449	0.16584	0.16788	0.1706									539	0.48323	0.40965	0.44951
	588	0.05289	0.23434	0.31528	0.36481	0.39874	0.4295	0.45317			1062	-0.00272	0.0469	0.0836	0.10535	0.1237	0.13866	0.14817	0.15497	0.16245	0.16652	0.16788	0.1706	0.1706									538	0.48485	0.4131	0.45317
	587	0.05292	0.23602	0.31784	0.36783	0.40208	0.43311	0.45688			1063	-0.00204	0.0469	0.08292	0.10671	0.1237	0.13866	0.14885	0.15497	0.16109	0.16652	0.16788	0.1706	0.16992									537	0.48636	0.41663	0.45688
	586	0.05296	0.23775	0.32047	0.37093	0.40546	0.43677	0.46064			1064	-0.00204	0.0469	0.08224	0.10671	0.12438	0.13798	0.14613	0.15429	0.16109	0.16517	0.16652	0.16856	0.16924									536	0.48776	0.42022	0.46064
	585	0.053	0.23953	0.32318	0.37408	0.40895	0.4405	0.46448			1065	-0.00136	0.0469	0.08224	0.10535	0.12302	0.1373	0.14681	0.15293	0.15905	0.16381	0.16517	0.16584	0.16788									535	0.48903	0.4239	0.46448
	584	0.05305	0.24135	0.32596	0.37731	0.41249	0.44431	0.46834			1066	-0.00136	0.0469	0.08292	0.10399	0.1237	0.13594	0.14613	0.15361	0.15973	0.16381	0.16517	0.1672	0.16788									534	0.49019	0.42764	0.46834
	583	0.0531	0.24323	0.32881	0.38061	0.41612	0.4482	0.4723			1067	-0.00272	0.04622	0.08088	0.10399	0.11963	0.13322	0.14409	0.14953	0.15633	0.16041	0.16177	0.16381	0.16517									533	0.49127	0.43144	0.4723
	582	0.05315	0.24515	0.3317	0.38395	0.4198	0.45212	0.4763			1068	-0.000679692	0.04758	0.08292	0.10399	0.12099	0.13594	0.14477	0.15089	0.15565	0.16109	0.16245	0.16381	0.16517									532	0.49221	0.4353	0.4763
	581	0.05321	0.24711	0.33467	0.38738	0.42353	0.45609	0.48034			1069	0	0.04758	0.08292	0.10467	0.12302	0.13594	0.14545	0.15225	0.15701	0.16177	0.16449	0.16584	0.16517									531	0.49303	0.43918	0.48034
	580	0.05328	0.24911	0.33767	0.39082	0.42734	0.4601	0.48441			1070	-0.00204	0.04418	0.07952	0.10195	0.11963	0.13118	0.14138	0.14885	0.15361	0.15633	0.15837	0.16109	0.16177									530	0.49371	0.44312	0.48441
	579	0.05335	0.25114	0.34072	0.39434	0.43117	0.46416	0.48853			1071	-0.00272	0.04486	0.07816	0.10059	0.11895	0.1305	0.14138	0.14817	0.15293	0.15769	0.15905	0.16041	0.16109									529	0.49423	0.44709	0.48853
	578	0.05343	0.25319	0.34379	0.39787	0.43502	0.46823	0.49264			1072	-0.0034	0.04418	0.07884	0.10127	0.11827	0.13186	0.1407	0.14749	0.15361	0.15769	0.15837	0.16041	0.16109									528	0.49464	0.45106	0.49264
	577	0.05351	0.25526	0.34688	0.40143	0.43891	0.4723	0.49675			1073	-0.0034	0.04486	0.07952	0.10059	0.11759	0.1305	0.1407	0.14749	0.15361	0.15633	0.15973	0.15905	0.16109									527	0.49488	0.45508	0.49675
	576	0.05359	0.25737	0.35001	0.40501	0.44281	0.47642	0.5009			1074	-0.00204	0.04554	0.07816	0.10127	0.11895	0.12982	0.14138	0.14409	0.15157	0.15429	0.15769	0.15973	0.15905									526	0.495	0.45908	0.5009
	575	0.05371	0.2595	0.35319	0.40864	0.44675	0.48056	0.50507			1075	-0.00272	0.04418	0.07816	0.09856	0.11623	0.12846	0.13798	0.14409	0.15157	0.15701	0.15769	0.15905	0.16041									525	0.49495	0.4631	0.50507
	574	0.05381	0.26165	0.35636	0.41227	0.45068	0.48469	0.50919			1076	-0.00204	0.04622	0.07952	0.09991	0.11691	0.1271	0.13866	0.14545	0.15021	0.15497	0.15633	0.16041	0.15973									524	0.49478	0.46712	0.50919
	573	0.05392	0.26382	0.35956	0.41593	0.45461	0.48885	0.51333			1077	-0.00204	0.04418	0.07816	0.09923	0.11555	0.12914	0.13866	0.14477	0.15157	0.15429	0.15701	0.15837	0.15973									523	0.49447	0.47116	0.51333
	572	0.05404	0.266	0.3628	0.4196	0.45856	0.49299	0.51746			1078	-0.00136	0.04486	0.07816	0.09923	0.11623	0.12778	0.1373	0.14477	0.15021	0.15361	0.15565	0.15837	0.15905									522	0.494	0.47519	0.51746
	571	0.05415	0.26819	0.36603	0.4233	0.46249	0.49712	0.52158			1079	-0.000679692	0.04554	0.07748	0.09923	0.11691	0.1271	0.13662	0.14409	0.14749	0.15157	0.15293	0.15633	0.15769									521	0.49337	0.4792	0.52158
	570	0.05426	0.27038	0.36928	0.42697	0.46643	0.50122	0.52563			1080	0	0.04554	0.07816	0.09856	0.11555	0.12642	0.13526	0.14206	0.14953	0.15157	0.15225	0.15497	0.15429									520	0.49248	0.4832	0.52563
	569	0.05439	0.27257	0.37253	0.43063	0.4703	0.50527	0.52962			1081	-0.00136	0.04486	0.07613	0.09584	0.11079	0.12574	0.13254	0.13934	0.14341	0.14953	0.14953	0.15089	0.15225									519	0.49159	0.48719	0.52962
	568	0.0545	0.27475	0.37575	0.43427	0.47415	0.5093	0.53357			1082	-0.000679692	0.0435	0.07477	0.09516	0.11215	0.1237	0.13322	0.14138	0.14613	0.14885	0.15225	0.15293	0.15497									518	0.49054	0.4911	0.53357
	567	0.05461	0.27691	0.37898	0.43786	0.47799	0.51324	0.53746			1083	-0.000679692	0.04554	0.07681	0.09584	0.11283	0.12438	0.1339	0.13934	0.14613	0.14953	0.15157	0.15225	0.15497									517	0.48936	0.49493	0.53746
	566	0.05474	0.27904	0.38215	0.44143	0.48177	0.51714	0.54127			1084	-0.000679692	0.04282	0.07477	0.09516	0.11215	0.12302	0.13322	0.13866	0.14545	0.14749	0.14885	0.15225	0.15225									516	0.48804	0.49872	0.54127
	565	0.05487	0.28117	0.38532	0.44495	0.48551	0.52097	0.545			1085	-0.00204	0.0435	0.07545	0.09584	0.11351	0.12302	0.13322	0.13934	0.14477	0.14885	0.14817	0.14885	0.15293									515	0.4866	0.50243	0.545
	564	0.05501	0.28328	0.38847	0.44845	0.48921	0.52473	0.54866			1086	-0.000679692	0.04486	0.07681	0.09788	0.11351	0.12574	0.1339	0.1407	0.14409	0.15021	0.15021	0.15225	0.15293									514	0.48503	0.5061	0.54866
	563	0.05514	0.28537	0.39158	0.45187	0.49286	0.52841	0.55226			1087	-0.0034	0.0435	0.07409	0.09448	0.11011	0.12166	0.13254	0.13934	0.14409	0.14817	0.14749	0.15293	0.15225									513	0.48333	0.50971	0.55226
	562	0.05527	0.28743	0.39468	0.45528	0.49645	0.53207	0.55581			1088	-0.0034	0.04282	0.07341	0.09448	0.11147	0.12302	0.1339	0.14002	0.14477	0.14681	0.14953	0.15157	0.15157									512	0.4815	0.51329	0.55581
	561	0.05541	0.28948	0.39772	0.45866	0.50002	0.53567	0.55926			1089	-0.000679692	0.04418	0.07477	0.09448	0.11147	0.1237	0.13458	0.14002	0.14409	0.14749	0.14817	0.15157	0.15089									511	0.47956	0.51682	0.55926
	560	0.05555	0.29152	0.40075	0.46196	0.50351	0.53919	0.56264			1090	0.000679692	0.04486	0.07681	0.09652	0.11283	0.12166	0.13254	0.13866	0.14341	0.14817	0.14885	0.15089	0.15089									510	0.47748	0.52031	0.56264
	559	0.05569	0.29351	0.40374	0.46523	0.50694	0.54267	0.56598			1091	0	0.04146	0.07409	0.0938	0.11011	0.12099	0.1305	0.13662	0.14206	0.14613	0.14613	0.14885	0.14885									509	0.47529	0.52368	0.56598
	558	0.05583	0.29548	0.4067	0.46845	0.51031	0.54608	0.56922			1092	-0.000679692	0.0435	0.07681	0.09652	0.11079	0.1237	0.13322	0.13866	0.14477	0.14749	0.14749	0.14953	0.15225									508	0.47298	0.52697	0.56922
	557	0.05598	0.29742	0.40963	0.47163	0.51359	0.54941	0.57239			1093	-0.00136	0.0435	0.07681	0.0938	0.10943	0.12099	0.1305	0.13526	0.14206	0.14613	0.14681	0.14817	0.14885									507	0.47056	0.53023	0.57239
	556	0.05611	0.29932	0.41249	0.47471	0.5168	0.55267	0.57544			1094	-0.00272	0.04078	0.07477	0.0904	0.10739	0.12166	0.1271	0.13458	0.13934	0.14341	0.14138	0.14749	0.14545									506	0.46806	0.53336	0.57544
	555	0.05626	0.30118	0.41528	0.47772	0.51992	0.55582	0.57838			1095	-0.00476	0.03806	0.07069	0.08836	0.10739	0.11623	0.12506	0.12914	0.13866	0.14138	0.1407	0.14274	0.14545									505	0.46547	0.53643	0.57838
	554	0.05641	0.30299	0.418	0.48064	0.52296	0.5589	0.58125			1096	-0.00136	0.04418	0.07477	0.09448	0.10943	0.12234	0.12982	0.13526	0.1407	0.14341	0.14409	0.14749	0.14681									504	0.46282	0.53941	0.58125
	553	0.05657	0.30475	0.42067	0.48348	0.52589	0.56179	0.5839			1097	0	0.0435	0.07477	0.09312	0.10807	0.12166	0.12778	0.13594	0.13934	0.14206	0.14477	0.14613	0.14817									503	0.46008	0.54227	0.5839
	552	0.05672	0.30645	0.42322	0.48622	0.52871	0.56457	0.58649			1098	-0.00272	0.03942	0.07137	0.09108	0.10535	0.11691	0.12506	0.13118	0.1373	0.14002	0.14206	0.14274	0.14477									502	0.4573	0.54502	0.58649
	551	0.05688	0.3081	0.42572	0.48887	0.53144	0.56727	0.58899			1099	-0.00272	0.0401	0.07001	0.08904	0.10535	0.11759	0.12438	0.13186	0.13594	0.14138	0.1407	0.14409	0.14341									501	0.45449	0.54763	0.58899
	550	0.05705	0.30971	0.42811	0.49142	0.53407	0.56987	0.59134			1100	-0.00136	0.04282	0.07069	0.09108	0.10671	0.11759	0.12642	0.13458	0.1373	0.1407	0.14206	0.14613	0.14409									500	0.45163	0.55013	0.59134
	549	0.05722	0.31125	0.43043	0.4939	0.5366	0.57234	0.59361			1101	-0.00272	0.04214	0.07069	0.08904	0.10535	0.11759	0.1271	0.12914	0.13866	0.14206	0.14002	0.14206	0.14341									499	0.44871	0.55253	0.59361
	548	0.05738	0.31274	0.43271	0.49627	0.53905	0.5747	0.59577			1102	-0.00136	0.04282	0.07137	0.08904	0.10467	0.11691	0.1271	0.13118	0.1373	0.13934	0.13866	0.14138	0.14274									498	0.44581	0.5548	0.59577
	547	0.05753	0.31416	0.43488	0.49859	0.54136	0.57697	0.59786			1103	-0.00408	0.04078	0.07069	0.09108	0.10671	0.11623	0.12574	0.13118	0.13662	0.13798	0.14002	0.14274	0.14206									497	0.44289	0.55699	0.59786
	546	0.05769	0.31554	0.43697	0.50079	0.54362	0.57917	0.59986			1104	-0.00408	0.03806	0.07137	0.08972	0.10671	0.11759	0.12574	0.1305	0.13458	0.1373	0.13866	0.14477	0.14206									496	0.43996	0.55913	0.59986
	545	0.05787	0.31685	0.43898	0.5029	0.54576	0.58126	0.60176			1105	-0.00408	0.0367	0.07001	0.08768	0.10399	0.11555	0.12234	0.12982	0.13594	0.14002	0.13934	0.14138	0.1407									495	0.43702	0.56113	0.60176
	544	0.05805	0.31813	0.44089	0.50492	0.54779	0.58321	0.60353			1106	-0.00204	0.04078	0.07069	0.0904	0.10739	0.11895	0.12642	0.12982	0.13662	0.14274	0.13934	0.14274	0.14002									494	0.4341	0.56308	0.60353
	543	0.05824	0.31934	0.44275	0.50686	0.54975	0.58507	0.60521			1107	-0.00204	0.04078	0.07069	0.0904	0.10399	0.11623	0.12506	0.13186	0.13662	0.13866	0.14138	0.14138	0.14341									493	0.43118	0.56488	0.60521
	542	0.0584	0.32049	0.44451	0.50864	0.55156	0.58681	0.60674			1108	0	0.0401	0.07205	0.08904	0.10603	0.11487	0.12574	0.12914	0.13662	0.14002	0.13934	0.14341	0.14274									492	0.42829	0.56658	0.60674
	541	0.05859	0.32159	0.44616	0.51037	0.55326	0.58844	0.60817			1109	-0.00272	0.03942	0.07137	0.08836	0.10535	0.11487	0.1237	0.12914	0.13322	0.13798	0.13526	0.13798	0.13866									491	0.42545	0.5682	0.60817
	540	0.05878	0.32265	0.44771	0.51199	0.55485	0.58998	0.60955			1110	-0.00136	0.04078	0.07137	0.08972	0.10467	0.11487	0.12574	0.1271	0.13186	0.13798	0.1373	0.14002	0.14002									490	0.42264	0.56968	0.60955
	539	0.05897	0.32364	0.44918	0.51352	0.55633	0.59143	0.61083			1111	0	0.04214	0.07069	0.08768	0.10331	0.11555	0.12438	0.12982	0.13254	0.1373	0.13866	0.1407	0.1407									489	0.41988	0.5711	0.61083
	538	0.05917	0.32458	0.45055	0.51492	0.55771	0.5928	0.61203			1112	0.000679692	0.04146	0.07137	0.08904	0.10603	0.11555	0.12302	0.12982	0.13254	0.14002	0.13934	0.14341	0.1407									488	0.41717	0.57239	0.61203
	537	0.05936	0.32545	0.45182	0.51622	0.55902	0.59403	0.61313			1113	-0.00136	0.04282	0.07205	0.09108	0.10603	0.11759	0.12438	0.13322	0.13526	0.13866	0.13798	0.14002	0.14206									487	0.41454	0.57362	0.61313
	536	0.05956	0.32627	0.453	0.51745	0.56019	0.59518	0.61412			1114	-0.00408	0.03942	0.06865	0.08836	0.10263	0.11555	0.12302	0.12574	0.13526	0.13866	0.13526	0.1373	0.14002									486	0.41193	0.57472	0.61412
	535	0.05978	0.32703	0.45406	0.51857	0.56129	0.59625	0.61507			1115	-0.00204	0.04146	0.07205	0.09176	0.10467	0.12166	0.1271	0.12982	0.13594	0.1407	0.13934	0.14138	0.14613									485	0.40937	0.57571	0.61507
	534	0.06	0.32769	0.45501	0.51953	0.56225	0.59724	0.61585			1116	-0.00408	0.03874	0.06933	0.087	0.10059	0.11419	0.12166	0.12846	0.13118	0.1339	0.13526	0.14138	0.14002									484	0.40685	0.57658	0.61585
	533	0.06023	0.3283	0.45586	0.5204	0.56313	0.59806	0.61654			1117	-0.00272	0.04078	0.06865	0.08768	0.10263	0.11759	0.12099	0.12778	0.13526	0.1373	0.13594	0.14138	0.13798									483	0.40439	0.57739	0.61654
	532	0.06046	0.32882	0.45659	0.52115	0.56389	0.59872	0.61715			1118	-0.00136	0.04078	0.07069	0.0904	0.10331	0.11623	0.12506	0.12846	0.1339	0.13934	0.13934	0.13798	0.13934									482	0.40195	0.57805	0.61715
	531	0.06069	0.32925	0.45719	0.52177	0.56449	0.59929	0.6176			1119	-0.00408	0.04214	0.07409	0.09176	0.10535	0.11283	0.12574	0.12846	0.13526	0.13662	0.1373	0.1407	0.13866									481	0.39956	0.57859	0.6176
	530	0.06093	0.32959	0.45767	0.52226	0.56499	0.59976	0.61801			1120	0.00136	0.04146	0.07069	0.08768	0.10399	0.11351	0.12234	0.12234	0.13322	0.1339	0.13526	0.13934	0.13798									480	0.39718	0.57906	0.61801
	529	0.06117	0.32983	0.45802	0.52261	0.56534	0.60005	0.61828			1121	-0.000679692	0.0435	0.07205	0.09108	0.10331	0.11351	0.12574	0.12914	0.1373	0.14206	0.13798	0.13798	0.13866									479	0.39484	0.57936	0.61828
	528	0.06142	0.32999	0.45824	0.52282	0.56558	0.6002	0.61852			1122	-0.00272	0.04282	0.07069	0.0904	0.10739	0.11759	0.1237	0.12982	0.1339	0.13458	0.13866	0.14138	0.14002									478	0.3925	0.57954	0.61852
	527	0.06168	0.33005	0.45834	0.52292	0.56572	0.60022	0.61863			1123	0.000679692	0.04146	0.07273	0.09108	0.10331	0.11623	0.1271	0.12778	0.13254	0.14002	0.13798	0.1407	0.14002									477	0.39016	0.57966	0.61863
	526	0.06195	0.33	0.45829	0.52288	0.56571	0.60012	0.61853			1124	-0.00476	0.0401	0.07069	0.08428	0.09991	0.11283	0.11963	0.12574	0.13526	0.13662	0.13322	0.13866	0.13934									476	0.38777	0.57962	0.61853
	525	0.06223	0.32986	0.45811	0.5227	0.56556	0.59998	0.61838			1125	-0.0034	0.04214	0.07001	0.09108	0.10331	0.11759	0.12506	0.12506	0.1305	0.13866	0.13798	0.13934	0.14138									475	0.38535	0.57946	0.61838
	524	0.06252	0.32964	0.4578	0.52241	0.56526	0.59968	0.6181			1126	-0.00272	0.04146	0.07341	0.08972	0.10535	0.11623	0.12574	0.12778	0.13322	0.13526	0.13934	0.14002	0.14002									474	0.38287	0.57919	0.6181
	523	0.06282	0.32931	0.45734	0.52193	0.56482	0.59921	0.61774			1127	-0.00272	0.03806	0.06797	0.08836	0.09991	0.11283	0.12438	0.12302	0.13118	0.13594	0.13322	0.13526	0.13662									473	0.3803	0.57877	0.61774
	522	0.06314	0.32889	0.45673	0.52133	0.56423	0.59868	0.61719			1128	-0.00272	0.03942	0.07341	0.08496	0.09991	0.11759	0.12438	0.12642	0.13118	0.13594	0.13662	0.14409	0.1407									472	0.37763	0.57823	0.61719
	521	0.06347	0.32838	0.456	0.52058	0.5635	0.59801	0.61655			1129	-0.00204	0.04622	0.07273	0.0938	0.10943	0.12031	0.12642	0.1305	0.13526	0.14409	0.13934	0.14409	0.14002									471	0.37485	0.57755	0.61655
	520	0.06441	0.32765	0.45528	0.51949	0.56234	0.59674	0.6155			1130	-0.00204	0.04622	0.07409	0.0904	0.10603	0.11827	0.12914	0.12642	0.13594	0.13934	0.13798	0.13934	0.13934									470	0.37197	0.57643	0.6155
	519	0.06476	0.32697	0.45426	0.51848	0.56133	0.59577	0.61466			1131	-0.00204	0.04282	0.07137	0.0904	0.10739	0.12099	0.12438	0.1271	0.13458	0.13594	0.13662	0.13594	0.13798									469	0.36898	0.57548	0.61466
	518	0.06513	0.3262	0.45308	0.51732	0.56022	0.59466	0.61367			1132	-0.000679692	0.04214	0.07409	0.09652	0.10535	0.12506	0.1305	0.12914	0.14002	0.13322	0.13934	0.13866	0.13934									468	0.36588	0.57442	0.61367
	517	0.06551	0.32535	0.45178	0.51601	0.55893	0.59348	0.61257			1133	-0.000679692	0.04826	0.07681	0.09312	0.10739	0.1237	0.13322	0.13594	0.14477	0.14749	0.14138	0.14885	0.14681									467	0.36268	0.57322	0.61257
	516	0.0659	0.3244	0.45037	0.51454	0.55751	0.59215	0.6114			1134	-0.00204	0.04486	0.07816	0.0938	0.10399	0.12506	0.13322	0.13322	0.14002	0.13934	0.13798	0.14545	0.14138									466	0.35937	0.57195	0.6114
	515	0.06631	0.32338	0.44887	0.51298	0.55595	0.59063	0.61006			1135	0.00408	0.05166	0.07748	0.09448	0.11079	0.12438	0.13798	0.13866	0.14341	0.14885	0.14409	0.15361	0.15089									465	0.35592	0.57049	0.61006
	514	0.06677	0.3223	0.44725	0.51133	0.55426	0.58906	0.60866			1136	0.00136	0.04826	0.07952	0.0938	0.11487	0.12846	0.13186	0.13866	0.14409	0.14681	0.14613	0.14749	0.14817									464	0.35238	0.56889	0.60866
	513	0.06725	0.32117	0.4455	0.50951	0.55246	0.58731	0.60708			1137	-0.0034	0.04282	0.07816	0.0972	0.11079	0.12914	0.1271	0.1339	0.14545	0.14545	0.14002	0.14341	0.14274									463	0.3487	0.56714	0.60708
	512	0.06775	0.31995	0.44363	0.50757	0.55051	0.58541	0.60538			1138	0.00136	0.0469	0.0802	0.10059	0.11215	0.1271	0.13934	0.13594	0.14681	0.15293	0.14885	0.15225	0.14477									462	0.34491	0.56526	0.60538
	511	0.06829	0.31867	0.44166	0.50553	0.54841	0.58338	0.60358			1139	-0.0034	0.04418	0.07613	0.09788	0.11691	0.12506	0.1373	0.13934	0.14885	0.14409	0.14138	0.14613	0.14613									461	0.34101	0.56326	0.60358
	510	0.06885	0.31733	0.43958	0.50334	0.54622	0.58119	0.60164			1140	-0.00136	0.04486	0.08292	0.10535	0.11759	0.1305	0.13662	0.13934	0.14953	0.15361	0.14885	0.15701	0.15089									460	0.33697	0.56115	0.60164
	509	0.06947	0.31594	0.43739	0.50105	0.54388	0.57887	0.59953			1141	0.00136	0.04826	0.08564	0.10263	0.11351	0.13254	0.14206	0.14477	0.14749	0.15769	0.15293	0.15361	0.15565									459	0.33282	0.55885	0.59953
	508	0.07012	0.31449	0.43507	0.49859	0.54137	0.57636	0.59729			1142	0.00136	0.05302	0.08564	0.09991	0.12234	0.13458	0.14477	0.15225	0.15361	0.16041	0.15021	0.16381	0.16177									458	0.3286	0.55644	0.59729
	507	0.0708	0.31298	0.43267	0.49604	0.53875	0.57376	0.59492			1143	-0.00136	0.04758	0.08088	0.10263	0.12506	0.13526	0.14002	0.14613	0.15293	0.15429	0.15497	0.1672	0.14817									457	0.32428	0.55387	0.59492
	506	0.07153	0.31146	0.43019	0.49339	0.53599	0.57098	0.59243			1144	0.00816	0.05506	0.09652	0.10875	0.1271	0.15021	0.15293	0.15973	0.16517	0.16584	0.15837	0.16788	0.16449									456	0.31986	0.55119	0.59243
	505	0.07231	0.3099	0.42766	0.49062	0.53316	0.56815	0.58981			1145	0.00272	0.05506	0.087	0.10535	0.12574	0.14206	0.15429	0.15633	0.16041	0.1706	0.15905	0.17196	0.16109									455	0.31538	0.54838	0.58981
	504	0.07314	0.30834	0.42506	0.48778	0.53021	0.56517	0.58708			1146	-0.00204	0.05438	0.08836	0.11147	0.12778	0.14138	0.14817	0.15769	0.16041	0.17944	0.15497	0.16856	0.174									454	0.31085	0.54541	0.58708
	503	0.07404	0.30677	0.4224	0.48486	0.52719	0.56209	0.58426			1147	-0.00204	0.05302	0.087	0.10127	0.12234	0.13798	0.14409	0.15225	0.15837	0.16788	0.15973	0.16584	0.16584									453	0.30632	0.54242	0.58426
	502	0.075	0.30519	0.41972	0.48189	0.5241	0.55895	0.58124			1148	0.000679692	0.05302	0.09856	0.11555	0.12506	0.14613	0.15021	0.15361	0.16381	0.16584	0.1706	0.15701	0.16584									452	0.30178	0.53926	0.58124
	501	0.07602	0.30362	0.41702	0.47884	0.52091	0.55571	0.57816			1149	0.0034	0.06117	0.0938	0.11215	0.13254	0.14545	0.15157	0.16109	0.16992	0.16856	0.16041	0.17876	0.16856									451	0.29728	0.53605	0.57816
	500	0.07713	0.30205	0.41426	0.47573	0.51763	0.55234	0.57495			1150	-0.00272	0.05438	0.08428	0.10195	0.1237	0.14613	0.15089	0.15973	0.16856	0.1672	0.17264	0.17264	0.16381									450	0.29285	0.53271	0.57495
	499	0.07831	0.3005	0.4115	0.4726	0.5143	0.54886	0.57163			1151	0	0.05098	0.09448	0.11759	0.1271	0.14885	0.15837	0.15633	0.16245	0.18012	0.16788	0.18216	0.17128									449	0.28848	0.5293	0.57163
	498	0.07957	0.29897	0.40872	0.4694	0.51089	0.54536	0.56822			1152	-0.000679692	0.05845	0.09108	0.12302	0.14138	0.14885	0.16109	0.1706	0.18216	0.18284	0.17264	0.1842	0.18284									448	0.28421	0.52583	0.56822
	497	0.08092	0.29747	0.40594	0.46619	0.50742	0.54174	0.5647			1153	0.00408	0.06321	0.10059	0.11895	0.13798	0.15225	0.17128	0.17128	0.18148	0.18827	0.1774	0.18827	0.1808									447	0.28006	0.52224	0.5647
	496	0.08233	0.29602	0.40315	0.4629	0.50387	0.53799	0.5611			1154	0.00544	0.06389	0.09244	0.1305	0.14817	0.15701	0.17264	0.16584	0.1842	0.19167	0.17604	0.17944	0.18352									446	0.27601	0.51857	0.5611
	495	0.08386	0.29461	0.40039	0.45962	0.50029	0.53422	0.55746			1155	0.00204	0.06525	0.09448	0.12574	0.14274	0.15021	0.17196	0.16652	0.17808	0.18012	0.17808	0.18488	0.17332									445	0.27212	0.51484	0.55746
	494	0.08548	0.29325	0.39764	0.4563	0.49668	0.5304	0.55368			1156	-0.00204	0.06117	0.0938	0.11283	0.12914	0.14545	0.16381	0.15701	0.16856	0.17264	0.16992	0.18284	0.1774									444	0.26836	0.51107	0.55368
	493	0.08719	0.29194	0.39491	0.45298	0.49301	0.52653	0.54989			1157	-0.00136	0.06253	0.09923	0.12438	0.13594	0.15429	0.16992	0.16856	0.17672	0.19303	0.18148	0.19371	0.17944									443	0.26476	0.50724	0.54989
	492	0.08901	0.2907	0.39222	0.44968	0.48936	0.52261	0.54604			1158	0	0.06661	0.10535	0.12642	0.13798	0.16177	0.17604	0.16381	0.18692	0.19575	0.1774	0.17128	0.17264									442	0.26132	0.50338	0.54604
	491	0.09093	0.28952	0.38958	0.44637	0.48568	0.51867	0.54208			1159	0.00272	0.06117	0.10331	0.12506	0.14749	0.15157	0.16449	0.16924	0.18352	0.1842	0.17672	0.1842	0.1808									441	0.25804	0.49944	0.54208
	490	0.09296	0.2884	0.38695	0.44309	0.48199	0.51471	0.53808			1160	-0.00544	0.05845	0.10739	0.13934	0.14953	0.16449	0.17128	0.18012	0.19371	0.20119	0.19439	0.20731	0.18895									440	0.25492	0.49547	0.53808
	489	0.09509	0.28734	0.38438	0.43982	0.4783	0.51072	0.53403			1161	0.00136	0.06185	0.10399	0.12031	0.14206	0.15769	0.18216	0.17264	0.18352	0.18692	0.18352	0.19031	0.18624									439	0.25195	0.49147	0.53403
	488	0.09733	0.28635	0.38186	0.43658	0.47463	0.50669	0.52995			1162	-0.00204	0.05913	0.10331	0.12914	0.14409	0.16041	0.17672	0.174	0.18624	0.18624	0.18216	0.19031	0.19031									438	0.24915	0.48744	0.52995
	487	0.09967	0.28544	0.37937	0.43337	0.47095	0.50265	0.52581			1163	0	0.06117	0.10331	0.1271	0.15021	0.16313	0.19099	0.18012	0.18895	0.18963	0.19575	0.18827	0.17808									437	0.2465	0.4834	0.52581
	486	0.10212	0.28459	0.37694	0.43014	0.46725	0.49858	0.5216			1164	-0.00544	0.06593	0.11351	0.13526	0.15089	0.16449	0.16856	0.17332	0.20051	0.20663	0.20255	0.19031	0.19235									436	0.24397	0.47931	0.5216
	485	0.10466	0.28381	0.37454	0.42696	0.46356	0.49449	0.51739			1165	-0.00136	0.06729	0.11623	0.13798	0.14885	0.17332	0.1808	0.18352	0.20051	0.19711	0.18148	0.18556	0.18148									435	0.24161	0.47521	0.51739
	484	0.10729	0.28309	0.37221	0.42379	0.45986	0.49037	0.51314			1166	-0.0034	0.06593	0.11283	0.13934	0.16109	0.18488	0.19643	0.17876	0.19711	0.2175	0.19983	0.20459	0.18895									434	0.23937	0.4711	0.51314
	483	0.10999	0.28241	0.3699	0.42064	0.45617	0.48625	0.50887			1167	-0.00408	0.06389	0.10127	0.13594	0.14953	0.18284	0.1842	0.19031	0.18963	0.19575	0.19983	0.19371	0.19983									433	0.23726	0.46698	0.50887
	482	0.11275	0.28178	0.36762	0.41749	0.45246	0.48212	0.50456			1168	0.00476	0.07952	0.11351	0.13186	0.15633	0.18692	0.19303	0.19031	0.19371	0.2107	0.19643	0.21682	0.19303									432	0.23528	0.46283	0.50456
	481	0.11554	0.28119	0.36537	0.41434	0.44876	0.47797	0.50024			1169	-0.00272	0.06865	0.09923	0.12846	0.15701	0.16381	0.17468	0.17332	0.19575	0.20459	0.18827	0.20391	0.19711									431	0.2334	0.45867	0.50024
	480	0.11837	0.28063	0.36315	0.41122	0.44504	0.47382	0.49587			1170	0.00204	0.06797	0.11487	0.13254	0.15497	0.17196	0.18759	0.17468	0.19847	0.20459	0.19439	0.19643	0.20051									430	0.23165	0.45449	0.49587
	479	0.1212	0.28008	0.36093	0.4081	0.44133	0.46965	0.49147			1171	0.01359	0.07613	0.12438	0.14477	0.15701	0.18556	0.19507	0.20187	0.22906	0.22634	0.20255	0.21886	0.22158									429	0.23002	0.45029	0.49147
	478	0.12402	0.27952	0.35872	0.40497	0.43759	0.46546	0.48701			1172	-0.00272	0.07613	0.10807	0.13254	0.14953	0.17944	0.20051	0.20731	0.23245	0.21138	0.20051	0.21546	0.19507									428	0.2285	0.44605	0.48701
	477	0.12681	0.27896	0.35647	0.40182	0.43386	0.46122	0.48247			1173	-0.0068	0.06661	0.11555	0.13254	0.16652	0.15837	0.19167	0.17128	0.21818	0.22226	0.19303	0.20527	0.20187									427	0.2271	0.44178	0.48247
	476	0.12955	0.27837	0.35421	0.39864	0.43006	0.45693	0.47787			1174	0.01767	0.06253	0.11487	0.14681	0.15089	0.20731	0.21138	0.2107	0.24061	0.2311	0.19371	0.2311	0.19847									426	0.22578	0.43746	0.47787
	475	0.13222	0.27772	0.35189	0.39542	0.4262	0.45257	0.47321			1175	0.02379	0.08632	0.11555	0.14409	0.18488	0.20255	0.21002	0.22226	0.2141	0.23857	0.2107	0.2141	0.21002									425	0.22459	0.43308	0.47321
	474	0.13481	0.27701	0.34952	0.39214	0.42229	0.44814	0.46849			1176	0.00272	0.07001	0.12982	0.14477	0.17876	0.18488	0.19507	0.20459	0.2141	0.20731	0.19303	0.21818	0.20391									424	0.22356	0.42862	0.46849
	473	0.13731	0.27624	0.34707	0.38879	0.41829	0.44363	0.46369			1177	-0.00408	0.0836	0.11555	0.14274	0.17876	0.19507	0.19643	0.20391	0.21002	0.20323	0.20731	0.21818	0.20187									423	0.22272	0.4241	0.46369
	472	0.13969	0.27537	0.34454	0.38535	0.41422	0.43902	0.45878			1178	0.00816	0.08496	0.12166	0.15021	0.17332	0.18759	0.21818	0.19575	0.21342	0.21614	0.20187	0.2175	0.21818									422	0.2221	0.41951	0.45878
	471	0.14195	0.2744	0.34192	0.38184	0.41006	0.43433	0.45378			1179	0.00748	0.0802	0.12099	0.15293	0.17672	0.21206	0.23449	0.21614	0.23517	0.22838	0.21886	0.23313	0.22226									421	0.22178	0.41481	0.45378
	470	0.14406	0.27334	0.33921	0.37825	0.40581	0.42956	0.4487			1180	0.0034	0.06253	0.1339	0.14545	0.16177	0.19983	0.20731	0.20323	0.22022	0.2175	0.19439	0.21818	0.19439									420	0.22179	0.41005	0.4487
	469	0.14603	0.27217	0.33643	0.37456	0.40149	0.42471	0.44353			1181	-0.00204	0.07477	0.11963	0.14681	0.15497	0.17944	0.21274	0.19439	0.2209	0.21614	0.20051	0.22362	0.22974									419	0.22239	0.40521	0.44353
	468	0.14784	0.2709	0.33354	0.37079	0.39708	0.41978	0.43824			1182	-0.00204	0.07341	0.10671	0.15565	0.19167	0.23042	0.2141	0.21342	0.20935	0.23993	0.22498	0.25081	0.22702									418	0.22356	0.40028	0.43824
	467	0.14947	0.2695	0.33057	0.36695	0.39261	0.41477	0.43288			1183	-0.0034	0.07613	0.12642	0.16584	0.16584	0.20051	0.21342	0.21002	0.2175	0.23993	0.2175	0.23381	0.22294									417	0.22546	0.3953	0.43288
	466	0.15094	0.26797	0.3275	0.36303	0.38804	0.40968	0.42744			1184	-0.00136	0.06729	0.12982	0.15497	0.16584	0.19099	0.20119	0.21886	0.2209	0.22906	0.22022	0.22226	0.20663									416	0.22813	0.39023	0.42744
	465	0.15223	0.26633	0.32435	0.35901	0.3834	0.40452	0.42194			1185	-0.00136	0.07069	0.13798	0.15701	0.19167	0.19915	0.21274	0.2277	0.24265	0.21478	0.20595	0.25217	0.2141									415	0.23172	0.38509	0.42194
	464	0.15336	0.26457	0.32109	0.35492	0.37867	0.39929	0.41636			1186	0.00952	0.07409	0.12166	0.15361	0.17536	0.20119	0.23042	0.2107	0.24129	0.21886	0.20935	0.22498	0.22702									414	0.23639	0.37992	0.41636
	463	0.15433	0.26268	0.31774	0.35072	0.37388	0.39399	0.4107			1187	-0.00952	0.06185	0.10671	0.14749	0.17808	0.18624	0.20391	0.20867	0.23925	0.23449	0.21546	0.23042	0.21478									413	0.24225	0.37466	0.4107
	462	0.15512	0.26069	0.31429	0.34645	0.36901	0.38863	0.405			1188	0.01088	0.09448	0.12234	0.17332	0.1672	0.20459	0.23721	0.23449	0.23925	0.23721	0.23925	0.23721	0.22634									412	0.24945	0.36933	0.405
	461	0.15574	0.25857	0.31075	0.34208	0.36405	0.38319	0.3992			1189	0.00816	0.08904	0.12031	0.15429	0.18759	0.21138	0.19235	0.19779	0.21682	0.21274	0.20527	0.21274	0.20867									411	0.25805	0.36394	0.3992
	460	0.15621	0.25632	0.30711	0.33762	0.35899	0.37768	0.39333			1190	-0.01427	0.05573	0.11147	0.14274	0.18624	0.19167	0.20459	0.21682	0.24537	0.25624	0.23517	0.21682	0.22362									410	0.26819	0.35848	0.39333
	459	0.15651	0.25399	0.30338	0.33309	0.35389	0.37212	0.3874			1191	0.01088	0.0836	0.14274	0.16992	0.1672	0.22838	0.21138	0.23449	0.23517	0.2576	0.2277	0.22566	0.22702									409	0.27987	0.35298	0.3874
	458	0.15664	0.25156	0.29957	0.32848	0.34874	0.36649	0.3814			1192	0.000679692	0.07001	0.12846	0.15769	0.17604	0.22158	0.23381	0.21546	0.23517	0.2644	0.2141	0.24061	0.23313									408	0.2931	0.34741	0.3814
	457	0.15663	0.24901	0.29567	0.32381	0.34352	0.3608	0.37537			1193	0.00748	0.07001	0.13934	0.16041	0.2107	0.22294	0.22974	0.21682	0.23245	0.25217	0.24061	0.25964	0.23789									407	0.30761	0.3418	0.37537
	456	0.15649	0.24638	0.29172	0.31911	0.33827	0.35509	0.36931			1194	-0.00816	0.05438	0.10127	0.15089	0.17128	0.20731	0.22702	0.20867	0.24469	0.21546	0.21206	0.23177	0.21546									406	0.32308	0.33618	0.36931
	455	0.15623	0.2437	0.28772	0.31436	0.333	0.34937	0.36323			1195	0.0034	0.08496	0.13322	0.15701	0.19303	0.22566	0.21818	0.22294	0.25149	0.23721	0.20323	0.25081	0.2311									405	0.33905	0.33054	0.36323
	454	0.15587	0.24098	0.28371	0.30962	0.32775	0.34368	0.3572			1196	0.00748	0.07001	0.1305	0.16652	0.17604	0.21954	0.21954	0.20935	0.24401	0.23857	0.2209	0.25556	0.23721									404	0.35467	0.32493	0.3572
	453	0.15542	0.23821	0.27971	0.3049	0.32252	0.33801	0.3512			1197	-0.00204	0.07681	0.1339	0.14749	0.18216	0.21546	0.20663	0.19031	0.2277	0.24741	0.23449	0.21274	0.21954									403	0.36917	0.31936	0.3512
	452	0.15489	0.23544	0.27574	0.30021	0.31734	0.33241	0.34526			1198	0.00204	0.08088	0.12438	0.16177	0.19371	0.18148	0.21002	0.2141	0.25556	0.2644	0.2209	0.23042	0.25013									402	0.38163	0.31386	0.34526
	451	0.15431	0.23268	0.27182	0.2956	0.31223	0.32689	0.3394			1199	-0.00272	0.07069	0.13254	0.1774	0.18488	0.20187	0.21818	0.21682	0.24741	0.23585	0.22294	0.24265	0.22906									401	0.39127	0.30844	0.3394
	450	0.15371	0.22995	0.26795	0.29106	0.3072	0.32146	0.33364			1200	0.00204	0.087	0.12302	0.13866	0.18352	0.2107	0.23381	0.20595	0.24129	0.25081	0.24333	0.22566	0.22974									400	0.39776	0.30313	0.33364
	449	0.15308	0.22726	0.26416	0.2866	0.30229	0.31615	0.32801																									399	0.40133	0.29792	0.32801
	448	0.15245	0.22464	0.26047	0.28227	0.2975	0.31099	0.3225																									398	0.40288	0.29284	0.3225
	447	0.15182	0.22211	0.25688	0.27807	0.29283	0.30595	0.31714																									397	0.40341	0.28791	0.31714
	446	0.15122	0.21967	0.2534	0.27398	0.28832	0.30106	0.31194																									396	0.40414	0.28312	0.31194
	445	0.15064	0.21733	0.25005	0.27004	0.28397	0.29636	0.30691																									395	0.4061	0.27848	0.30691
	444	0.1501	0.21509	0.24685	0.26625	0.27977	0.29183	0.30207																									394	0.41001	0.27401	0.30207
	443	0.14959	0.21296	0.24378	0.26262	0.27575	0.28745	0.29741																									393	0.41625	0.26973	0.29741
	442	0.14912	0.21093	0.24086	0.25915	0.27191	0.28327	0.29294																									392	0.42487	0.26563	0.29294
	441	0.14869	0.209	0.23806	0.25582	0.26824	0.27927	0.28865																									391	0.43566	0.26171	0.28865
	440	0.14825	0.20717	0.23539	0.25265	0.26471	0.27543	0.28455																									390	0.44837	0.25794	0.28455
	439	0.14787	0.20545	0.23288	0.24965	0.26135	0.2718	0.28065																									389	0.46256	0.25437	0.28065
	438	0.14748	0.20382	0.23048	0.24678	0.25817	0.26832	0.27695																									388	0.47782	0.25097	0.27695
	437	0.14711	0.2023	0.22822	0.24407	0.25516	0.26504	0.27344																									387	0.49386	0.24775	0.27344
	436	0.14673	0.20085	0.22609	0.24151	0.2523	0.26192	0.2701																									386	0.51067	0.24472	0.2701
	435	0.14635	0.1995	0.22407	0.23909	0.2496	0.25898	0.26696																									385	0.52809	0.24185	0.26696
	434	0.14595	0.19822	0.22218	0.23683	0.24708	0.25623	0.26401																									384	0.54607	0.23917	0.26401
	433	0.14551	0.197	0.22041	0.23471	0.24471	0.25363	0.26126																									383	0.56439	0.23665	0.26126
	432	0.14503	0.19587	0.21875	0.23274	0.2425	0.25122	0.25869																									382	0.5829	0.23431	0.25869
	431	0.1445	0.1948	0.21721	0.23092	0.24043	0.24898	0.25631																									381	0.60111	0.23215	0.25631
	430	0.14391	0.19379	0.21577	0.22922	0.23854	0.24694	0.25412																									380	0.61862	0.23018	0.25412
	429	0.14322	0.19284	0.21446	0.22767	0.23681	0.24507	0.25214																									379	0.63493	0.22838	0.25214
	428	0.14243	0.19195	0.21325	0.22627	0.23525	0.24339	0.25039																									378	0.64933	0.22679	0.25039
	427	0.14153	0.19111	0.21216	0.22501	0.23386	0.24192	0.24884																									377	0.66186	0.22538	0.24884
	426	0.14051	0.19031	0.21116	0.2239	0.23264	0.24062	0.2475																									376	0.67223	0.2242	0.2475
	425	0.13934	0.18959	0.2103	0.22296	0.23166	0.23956	0.24642																									375	0.68069	0.22324	0.24642
	424	0.13805	0.18897	0.20961	0.22227	0.23091	0.23879	0.24565																									374	0.68731	0.22256	0.24565
	423	0.13663	0.18846	0.20912	0.22183	0.23047	0.23837	0.24525																									373	0.69233	0.22221	0.24525
	422	0.13507	0.18812	0.20891	0.22171	0.23039	0.23832	0.24525																									372	0.69611	0.22228	0.24525
	421	0.13342	0.18801	0.20903	0.22199	0.23075	0.23876	0.24575																									371	0.69889	0.22283	0.24575
	420	0.1318	0.18835	0.20928	0.22271	0.2316	0.23982	0.24688																									370	0.70014	0.22365	0.24688
	419	0.13006	0.18892	0.21033	0.22405	0.2331	0.24152	0.24871																									369	0.70168	0.22545	0.24871
	418	0.1283	0.18992	0.21198	0.22607	0.23534	0.24399	0.25135																									368	0.70292	0.22799	0.25135
	417	0.12657	0.19147	0.21432	0.22886	0.23842	0.2474	0.25496																									367	0.70362	0.23147	0.25496
	416	0.12491	0.19366	0.21745	0.23254	0.24246	0.25184	0.25965																									366	0.70412	0.23596	0.25965
	415	0.12332	0.19657	0.22153	0.23726	0.24764	0.25743	0.26558																									365	0.70432	0.2416	0.26558
	414	0.12181	0.20029	0.22664	0.24313	0.25403	0.26435	0.2729																									364	0.7044	0.24857	0.2729
	413	0.12046	0.20494	0.23293	0.25028	0.26183	0.27276	0.28175																									363	0.70452	0.25698	0.28175
	412	0.11919	0.21056	0.24049	0.25882	0.27111	0.28275	0.29227																									362	0.70432	0.26697	0.29227
	411	0.11808	0.21729	0.24945	0.26891	0.28205	0.29452	0.30463																									361	0.70377	0.2787	0.30463
	410	0.11713	0.22513	0.25983	0.2806	0.29471	0.30811	0.31889																									360	0.70292	0.29223	0.31889
	409	0.11632	0.23406	0.27165	0.29389	0.30908	0.32353	0.33504																									359	0.7019	0.30758	0.33504
	408	0.11566	0.244	0.28483	0.30864	0.32505	0.34072	0.35297																									358	0.70054	0.32463	0.35297
	407	0.11511	0.2547	0.29906	0.32458	0.34231	0.35927	0.37235																									357	0.69872	0.34301	0.37235
	406	0.11467	0.26579	0.31397	0.34128	0.36041	0.37878	0.39269																									356	0.6964	0.36229	0.39269
	405	0.11431	0.27678	0.32893	0.35813	0.3787	0.39851	0.41327																									355	0.69378	0.38179	0.41327
	404	0.11395	0.28706	0.34319	0.37422	0.39626	0.41748	0.43309																									354	0.69079	0.40052	0.43309
	403	0.1136	0.29595	0.35587	0.3887	0.41211	0.43469	0.45105																									353	0.68727	0.41745	0.45105
	402	0.11318	0.30283	0.36619	0.40062	0.42526	0.44902	0.46609																									352	0.68335	0.43155	0.46609
	401	0.11269	0.30737	0.37355	0.4094	0.43512	0.45981	0.47745																									351	0.67885	0.44213	0.47745
	400	0.11212	0.30958	0.37789	0.41492	0.44153	0.46695	0.48508																									350	0.67422	0.44914	0.48508
	399	0.11145	0.3099	0.37984	0.4178	0.44505	0.47103	0.48959																									349	0.66926	0.45312	0.48959
	398	0.11076	0.30907	0.38026	0.41907	0.44684	0.47323	0.49209																									348	0.66384	0.45525	0.49209
	397	0.10999	0.30788	0.38023	0.41984	0.44809	0.47488	0.49402																									347	0.65808	0.45683	0.49402
	396	0.1092	0.30722	0.38087	0.42127	0.45008	0.47726	0.49665																									346	0.65204	0.45918	0.49665
	395	0.10842	0.30773	0.38304	0.42434	0.45376	0.48139	0.50102																									345	0.64563	0.46324	0.50102
	394	0.10764	0.30977	0.38726	0.42961	0.45968	0.48786	0.50768																									344	0.639	0.46961	0.50768
	393	0.10693	0.31353	0.39379	0.43727	0.46819	0.49691	0.51682																									343	0.63187	0.47856	0.51682
	392	0.10621	0.31889	0.40248	0.44727	0.47909	0.50843	0.52839																									342	0.62443	0.48992	0.52839
	391	0.10554	0.32566	0.41322	0.45932	0.49217	0.52211	0.54199																									341	0.6166	0.50338	0.54199
	390	0.10488	0.33357	0.4256	0.47305	0.50684	0.53734	0.55692																									340	0.62136	0.51832	0.55692
	389	0.10428	0.34235	0.43926	0.48797	0.52259	0.55354	0.57256																									339	0.61189	0.53411	0.57256
	388	0.10374	0.35186	0.45392	0.50366	0.53901	0.57012	0.58823																									338	0.60235	0.55035	0.58823
	387	0.10326	0.36207	0.46946	0.51988	0.55569	0.58668	0.60361																									337	0.59256	0.56651	0.60361
	386	0.10286	0.37309	0.48584	0.53648	0.57231	0.60285	0.61821																									336	0.58263	0.58233	0.61821
	385	0.10256	0.38506	0.5032	0.55338	0.58881	0.61842	0.63193																									335	0.57262	0.59761	0.63193
	384	0.10241	0.39812	0.52153	0.57034	0.60493	0.63318	0.64447																									334	0.56271	0.612	0.64447
	383	0.10235	0.41225	0.54069	0.58718	0.62031	0.64685	0.6556																									333	0.55303	0.62538	0.6556
	382	0.1024	0.42745	0.5606	0.60347	0.63472	0.65909	0.66523																									332	0.54359	0.63735	0.66523
	381	0.10258	0.44359	0.58086	0.61892	0.64771	0.66968	0.6733																									331	0.53442	0.64777	0.6733
	380	0.10286	0.46037	0.60101	0.633	0.65892	0.67864	0.67978																									330	0.52557	0.65644	0.67978
	379	0.10324	0.4775	0.62041	0.64538	0.66839	0.68575	0.68478																									329	0.51715	0.66343	0.68478
	378	0.10372	0.49455	0.63848	0.65576	0.67589	0.69114	0.68843																									328	0.50918	0.66876	0.68843
	377	0.10429	0.51119	0.65474	0.66427	0.68182	0.69513	0.69116																									327	0.50156	0.67283	0.69116
	376	0.10495	0.52709	0.66897	0.67097	0.68619	0.698	0.6931																									326	0.49435	0.67574	0.6931
	375	0.10571	0.54198	0.68103	0.67615	0.68955	0.7001	0.69438																									325	0.48766	0.67798	0.69438
	374	0.10654	0.55548	0.69101	0.68002	0.69189	0.70158	0.69543																									324	0.48132	0.67939	0.69543
	373	0.10747	0.5674	0.69898	0.6829	0.69359	0.70254	0.696																									323	0.47556	0.68039	0.696
	372	0.10848	0.57768	0.70517	0.68497	0.69475	0.70315	0.69633																									322	0.47029	0.6811	0.69633
	371	0.10958	0.58625	0.70989	0.68638	0.69546	0.70376	0.69653																									321	0.4656	0.68156	0.69653
	370	0.11073	0.59256	0.71177	0.68661	0.69457	0.70262	0.69607																									320	0.46154	0.68074	0.69607
	369	0.11199	0.59798	0.71444	0.68763	0.69503	0.70305	0.69638																									319	0.45802	0.68101	0.69638
	368	0.11329	0.60196	0.71641	0.68828	0.69551	0.70347	0.69668																									318	0.45529	0.68132	0.69668
	367	0.11464	0.60456	0.71763	0.68863	0.69579	0.70364	0.69686																									317	0.45333	0.68157	0.69686
	366	0.11605	0.60591	0.71839	0.68882	0.69613	0.70388	0.6969																									316	0.45209	0.6817	0.6969
	365	0.11747	0.60611	0.71863	0.68902	0.6964	0.70401	0.69697																									315	0.45181	0.68174	0.69697
	364	0.1189	0.60509	0.71839	0.68895	0.69668	0.70426	0.69702																									314	0.45244	0.68177	0.69702
	363	0.12032	0.60302	0.71759	0.68879	0.69672	0.70418	0.69715																									313	0.45413	0.68176	0.69715
	362	0.12169	0.59988	0.71644	0.68847	0.69662	0.70413	0.6972																									312	0.45701	0.68184	0.6972
	361	0.12305	0.59557	0.71463	0.68809	0.69642	0.70397	0.69697																									311	0.46112	0.68176	0.69697
	360	0.12431	0.59029	0.71219	0.6875	0.696	0.70386	0.69695																									310	0.46664	0.68174	0.69695
	359	0.12555	0.58406	0.70935	0.68672	0.69553	0.70359	0.69686																									309	0.47365	0.68151	0.69686
	358	0.12677	0.57702	0.70568	0.68584	0.69497	0.70332	0.69672																									308	0.48232	0.68126	0.69672
	357	0.12797	0.56941	0.70143	0.6847	0.69422	0.70298	0.69653																									307	0.49278	0.6809	0.69653
	356	0.12918	0.5612	0.69646	0.68319	0.69329	0.70259	0.6962																									306	0.50518	0.68046	0.6962
	355	0.13043	0.55279	0.69096	0.68148	0.69227	0.70213	0.69603																									305	0.5196	0.67994	0.69603
	354	0.13179	0.54415	0.68484	0.67935	0.69113	0.7014	0.69564																									304	0.53612	0.6792	0.69564
	353	0.13324	0.53548	0.67828	0.67693	0.68967	0.70059	0.69513																									303	0.55474	0.67839	0.69513
	352	0.13479	0.52698	0.67133	0.67401	0.68795	0.69958	0.69455																									302	0.57522	0.6774	0.69455
	351	0.13651	0.51867	0.6641	0.67083	0.68602	0.69832	0.69376																									301	0.59735	0.6762	0.69376
	350	0.13837	0.51046	0.65661	0.66732	0.68398	0.69689	0.69285																									300	0.62048	0.67469	0.69285
	349	0.14041	0.50266	0.64876	0.66363	0.6815	0.69519	0.69173
	348	0.14263	0.49514	0.64081	0.65945	0.67863	0.69326	0.69043																											0.67302	0.69173
	347	0.14503	0.48791	0.63274	0.65508	0.67564	0.69102	0.68906																											0.67114	0.69043
	346	0.14762	0.48088	0.62443	0.65009	0.67217	0.68841	0.68731																											0.6689	0.68906
	345	0.1504	0.47404	0.61596	0.64467	0.6682	0.68549	0.68532																											0.6664	0.68731
	344	0.15335	0.46741	0.60717	0.63903	0.66376	0.68205	0.683																											0.6635	0.68532
	343	0.1565	0.46103	0.59837	0.63269	0.6589	0.67828	0.68037																											0.6603	0.683
	342	0.15984	0.45469	0.58938	0.62598	0.65352	0.67398	0.67721																											0.65661	0.68037
	341	0.16332	0.44855	0.58023	0.61878	0.6475	0.66914	0.67354																											0.65233	0.67721
	340	0.16357	0.44503	0.578	0.62825	0.66242	0.68828	0.69663																											0.64748	0.67354
	339	0.16753	0.43888	0.56786	0.61896	0.65408	0.68089	0.6906																											0.66911	0.69663
	338	0.1717	0.43292	0.55781	0.60933	0.64523	0.67255	0.68383																											0.66171	0.6906
	337	0.17606	0.4272	0.54782	0.59948	0.63565	0.6636	0.67617																											0.65359	0.68383
	336	0.18057	0.42167	0.53794	0.58937	0.62584	0.65411	0.66795																											0.64485	0.67617
	335	0.1852	0.41645	0.52826	0.57922	0.61575	0.6442	0.65909																											0.63552	0.66795
	334	0.18994	0.41146	0.5189	0.56905	0.60525	0.63378	0.64974																											0.62569	0.65909
	333	0.1947	0.40676	0.50984	0.55903	0.59462	0.62322	0.63986																											0.61546	0.64974
	332	0.19942	0.40236	0.50117	0.5492	0.58408	0.61255	0.62971																											0.60509	0.63986
	331	0.20407	0.39835	0.49286	0.5396	0.57373	0.60182	0.61941																											0.59441	0.62971
	330	0.20856	0.39457	0.48501	0.53032	0.56362	0.59123	0.60904																											0.58386	0.61941
	329	0.21291	0.39111	0.47764	0.52153	0.55392	0.58097	0.59876																											0.57335	0.60904
	328	0.21706	0.38783	0.47068	0.5131	0.54457	0.57092	0.58869																											0.56313	0.59876
	327	0.221	0.38491	0.46422	0.50509	0.53572	0.56136	0.57896																											0.55326	0.58869
	326	0.22475	0.38222	0.45822	0.49768	0.52733	0.55221	0.56962																											0.5438	0.57896
	325	0.22836	0.37984	0.4527	0.49079	0.51949	0.54371	0.56071																											0.53475	0.56962
	324	0.23186	0.3777	0.44774	0.48445	0.51214	0.53567	0.55234																											0.52628	0.56071
	323	0.23533	0.37595	0.44326	0.47859	0.50534	0.5282	0.54455																											0.51847	0.55234
	322	0.23885	0.3746	0.43933	0.47336	0.49906	0.52136	0.53728																											0.51115	0.54455
	321	0.24251	0.37365	0.43595	0.46871	0.49349	0.51509	0.53058																											0.50444	0.53728
	320	0.24641	0.37312	0.43315	0.46467	0.48856	0.50953	0.52459																											0.49833	0.53058
	319	0.25058	0.37312	0.43102	0.46123	0.48426	0.50463	0.51928																											0.49293	0.52459
	318	0.25513	0.37369	0.42951	0.45852	0.48073	0.50039	0.51468																											0.48817	0.51928
	317	0.26018	0.37488	0.42869	0.4566	0.47803	0.49697	0.51078																											0.48408	0.51468
	316	0.26582	0.37672	0.42872	0.45544	0.47609	0.49436	0.50773																											0.48077	0.51078
	315	0.27211	0.37934	0.42961	0.45516	0.47502	0.49263	0.50552																											0.47826	0.50773
	314	0.27921	0.38284	0.43147	0.45574	0.47493	0.49185	0.5043																											0.4766	0.50552
	313	0.28724	0.38731	0.43432	0.45733	0.47581	0.49212	0.504																											0.47588	0.5043
	312	0.29639	0.39289	0.43837	0.46009	0.47787	0.49346	0.50481																											0.47622	0.504
	311	0.30678	0.39963	0.44368	0.464	0.48103	0.49604	0.50675																											0.47759	0.50481
	310	0.31862	0.40783	0.45035	0.4692	0.48557	0.4999	0.51																											0.48013	0.50675
	309	0.3321	0.41751	0.45859	0.47589	0.49149	0.50522	0.51463																											0.48388	0.51
	308	0.34745	0.42884	0.4685	0.48413	0.49887	0.51197	0.52063																											0.48901	0.51463
	307	0.36498	0.4421	0.4803	0.49403	0.50791	0.52035	0.52814																											0.49565	0.52063
	306	0.38488	0.45734	0.49419	0.50568	0.51858	0.53035	0.53726																											0.50374	0.52814
	305	0.4074	0.47471	0.51015	0.51924	0.53107	0.5421	0.54804																											0.5135	0.53726
	304	0.43273	0.49431	0.52844	0.53467	0.54544	0.55566	0.56046																											0.52503	0.54804
	303	0.46086	0.51611	0.54909	0.55192	0.56163	0.57092	0.57452																											0.53819	0.56046
	302	0.49173	0.53996	0.57195	0.57088	0.57942	0.58786	0.59008																											0.55307	0.57452
	301	0.52487	0.56538	0.59662	0.5913	0.59861	0.60608	0.6069																											0.56954	0.59008
	300	0.55949	0.59164	0.62287	0.6126	0.6187	0.62532	0.62458																											0.58734	0.6069
	299	0.59417	0.61789	0.64966	0.63408	0.63909	0.64494	0.64253																											0.60613	0.62458
	298	0.62701	0.64283	0.67607	0.65476	0.65887	0.66416	0.66025																											0.62521	0.64253
	297	0.65623	0.66509	0.70074	0.67383	0.6773	0.68208	0.67677																											0.64415	0.66025
	296	0.67988	0.68358	0.72227	0.69036	0.6934	0.69803	0.6915																											0.66193	0.67677
	295	0.69733	0.69785	0.73992	0.70377	0.70665	0.71136	0.704																											0.67779	0.6915
	294	0.709	0.70812	0.75307	0.71393	0.71694	0.72192	0.71388																											0.69117	0.704
	293	0.71612	0.71503	0.76224	0.72113	0.72432	0.7297	0.72124																											0.70177	0.71388
	292	0.72022	0.71919	0.76818	0.72593	0.72951	0.73515	0.72648																											0.70975	0.72124
	291	0.72251	0.72166	0.77181	0.72902	0.7328	0.73867	0.73003																											0.71537	0.72648
	290	0.72374	0.72321	0.77402	0.73095	0.73478	0.74103	0.73233																											0.71922	0.73003
	289	0.72446	0.72412	0.77516	0.73194	0.73619	0.74239	0.73375																											0.72182	0.73233
	288	0.72493	0.72471	0.77585	0.7327	0.73708	0.74331	0.73475																											0.72353	0.73375
	287	0.72532	0.72508	0.77648	0.73312	0.73764	0.74393	0.73536																											0.7247	0.73475
	286	0.72563	0.72538	0.77674	0.73342	0.73803	0.74434	0.73589																											0.72548	0.73536
	285	0.72584	0.72568	0.77701	0.73368	0.73822	0.7446	0.73619																											0.72605	0.73589
	284	0.72609	0.72582	0.77708	0.73382	0.73843	0.7447	0.73645																											0.72644	0.73619
	283	0.72616	0.7259	0.77715	0.73397	0.73852	0.74486	0.73663																											0.7267	0.73645
	282	0.72619	0.72592	0.7772	0.73394	0.73861	0.74502	0.73671																											0.72681	0.73663
	281	0.72621	0.72592	0.77715	0.73399	0.73863	0.74513	0.73688																											0.72687	0.73671
	280	0.72624	0.72584	0.77698	0.73395	0.73858	0.74512	0.73694																											0.72683	0.73688
	279	0.72622	0.72579	0.77682	0.73391	0.73852	0.74506	0.73687																											0.72677	0.73694
	278	0.72602	0.72564	0.77669	0.73377	0.7384	0.74509	0.73683																											0.72674	0.73687
	277	0.72604	0.72567	0.77655	0.73363	0.73832	0.74504	0.73683																											0.72666	0.73683
	276	0.72614	0.72553	0.77644	0.73361	0.73824	0.74496	0.73672																											0.72664	0.73683
	275	0.72601	0.72553	0.77631	0.7336	0.73809	0.74476	0.73662																											0.72658	0.73672
	274	0.72602	0.72543	0.77617	0.73351	0.73805	0.74479	0.73665																											0.72667	0.73662
	273	0.72603	0.72533	0.7762	0.7335	0.73807	0.74476	0.73671																											0.72677	0.73665
	272	0.72624	0.7253	0.77596	0.73341	0.73805	0.74474	0.7367																											0.72684	0.73671
	271	0.72632	0.72518	0.77585	0.73338	0.73799	0.74476	0.73679																											0.72693	0.7367
	270	0.7264	0.7252	0.77582	0.73341	0.738	0.74484	0.73691																											0.72696	0.73679
	269	0.72657	0.7252	0.77585	0.73345	0.73811	0.74499	0.73714																											0.727	0.73691
	268	0.72657	0.72529	0.77599	0.73358	0.73826	0.74506	0.73723																											0.72714	0.73714
	267	0.7267	0.72548	0.77598	0.73375	0.73851	0.74526	0.73731																											0.72717	0.73723
	266	0.72681	0.72556	0.77622	0.734	0.73866	0.74546	0.73749																											0.7274	0.73731
	265	0.72696	0.72583	0.7765	0.73437	0.73886	0.7456	0.73776																											0.72762	0.73749
	264	0.72716	0.72609	0.77688	0.73477	0.73915	0.74594	0.738																											0.72783	0.73776
	263	0.72738	0.7263	0.77711	0.73496	0.73939	0.74628	0.73837																											0.72812	0.738
	262	0.72761	0.72646	0.77741	0.73535	0.73979	0.74652	0.73868																											0.72846	0.73837
	261	0.72783	0.72668	0.77773	0.73569	0.74008	0.74686	0.73904																											0.72884	0.73868
	260	0.72807	0.72702	0.77809	0.7361	0.74048	0.74713	0.73948																											0.7291	0.73904
	259	0.72838	0.72733	0.77833	0.73646	0.74086	0.74744	0.73986																											0.7295	0.73948
	258	0.72876	0.72756	0.77867	0.73676	0.74131	0.7478	0.74024																											0.72981	0.73986
	257	0.72894	0.72785	0.77913	0.73711	0.74173	0.74816	0.74067																											0.73025	0.74024
	256	0.72934	0.72835	0.77968	0.73746	0.7421	0.74859	0.74119																											0.73064	0.74067
	255	0.7296	0.72872	0.78027	0.73778	0.74264	0.74902	0.74171																											0.73106	0.74119
	254	0.72999	0.72915	0.7809	0.73813	0.74313	0.74957	0.74228																											0.73158	0.74171
	253	0.73041	0.72956	0.78163	0.73874	0.74363	0.75023	0.74288																											0.73212	0.74228
	252	0.73079	0.73008	0.78239	0.73936	0.7444	0.75106	0.74363																											0.73269	0.74288
	251	0.73135	0.73063	0.78305	0.74012	0.74523	0.75175	0.74439																											0.73327	0.74363
	250	0.732	0.73122	0.78374	0.74092	0.74606	0.75257	0.74518																											0.73394	0.74439
	249	0.73274	0.73186	0.78467	0.74173	0.74694	0.75353	0.74605																											0.7347	0.74518
	248	0.73344	0.7326	0.78558	0.74264	0.74785	0.75453	0.74708																											0.73547	0.74605
	247	0.73421	0.73331	0.78657	0.74361	0.7489	0.75539	0.74817																											0.73637	0.74708
	246	0.73495	0.73414	0.78755	0.74461	0.75005	0.75659	0.74934																											0.73741	0.74817
	245	0.7358	0.73505	0.78865	0.74577	0.75122	0.75801	0.75055																											0.7385	0.74934
	244	0.73672	0.73604	0.78996	0.74708	0.75254	0.75938	0.75217																											0.73969	0.75055
	243	0.73777	0.73729	0.79131	0.74862	0.75407	0.76105	0.75381																											0.74106	0.75217
	242	0.739	0.73865	0.79299	0.75041	0.75591	0.76292	0.75572																											0.74279	0.75381
	241	0.74055	0.74034	0.79475	0.75237	0.75801	0.76519	0.75795																											0.74473	0.75572
	240	0.74242	0.74223	0.7969	0.7547	0.76047	0.76785	0.76051																											0.74678	0.75795
	239	0.7446	0.74446	0.79948	0.75727	0.76328	0.7707	0.7635																											0.7493	0.76051
	238	0.74693	0.7471	0.80232	0.76046	0.76667	0.77389	0.76691																											0.75211	0.7635
	237	0.74972	0.75015	0.80565	0.76405	0.77039	0.77774	0.77084																											0.75543	0.76691
	236	0.75293	0.75359	0.80945	0.7681	0.77466	0.78216	0.77549																											0.75924	0.77084
	235	0.75664	0.75761	0.81399	0.77281	0.77953	0.78719	0.78071																											0.76367	0.77549
	234	0.76073	0.76231	0.81883	0.77827	0.78502	0.79286	0.78648																											0.76873	0.78071
	233	0.76553	0.7676	0.82447	0.78428	0.79129	0.79916	0.79305																											0.77442	0.78648
	232	0.77095	0.77343	0.83074	0.791	0.79811	0.80626	0.80042																											0.78084	0.79305
	231	0.77705	0.77994	0.83773	0.79839	0.80571	0.81431	0.80847																											0.78815	0.80042
	230	0.78397	0.78717	0.84546	0.80661	0.81408	0.82304	0.81719																											0.79625	0.80847
	229	0.79145	0.79498	0.85378	0.81553	0.82322	0.83264	0.82691																											0.80503	0.81719
	228	0.79943	0.80352	0.86289	0.82537	0.83322	0.84295	0.83743																											0.81464	0.82691
	227	0.80807	0.81271	0.87295	0.83594	0.84396	0.854	0.84869																											0.82518	0.83743
	226	0.8175	0.82252	0.88344	0.84701	0.85528	0.8661	0.86082																											0.8366	0.84869
	225	0.82715	0.83288	0.89477	0.85883	0.86736	0.8787	0.87369																											0.84851	0.86082
	224	0.83725	0.84389	0.9063	0.87126	0.87989	0.89188	0.88686																											0.86079	0.87369
	223	0.84782	0.85523	0.91833	0.88396	0.89281	0.90527	0.90044																											0.87371	0.88686
	222	0.85855	0.86681	0.93034	0.89674	0.90587	0.91895	0.91408																											0.88708	0.90044
	221	0.8694	0.87827	0.94244	0.90947	0.91881	0.93238	0.92772																											0.90042	0.91408
	220	0.87978	0.88936	0.95427	0.92217	0.93151	0.9456	0.94088																											0.91365	0.92772
	219	0.88997	0.9001	0.96557	0.93435	0.94386	0.95798	0.95357																											0.92684	0.94088
	218	0.89965	0.91036	0.97642	0.94549	0.95527	0.96951	0.96513																											0.93959	0.95357
	217	0.90824	0.91925	0.98598	0.95592	0.96569	0.97991	0.97609																											0.9514	0.96513
	216	0.91602	0.92747	0.99453	0.96496	0.97481	0.98885	0.98524																											0.96198	0.97609
	215	0.92245	0.9343	1.00198	0.97255	0.98246	0.9965	0.9934																											0.97141	0.98524
	214	0.92784	0.93981	1.00798	0.97876	0.98859	1.00264	0.99954																											0.97912	0.9934
	213	0.93145	0.94396	1.01259	0.98286	0.99276	1.00675	1.00418																											0.98517	0.99954
	212	0.93384	0.94644	1.01521	0.98526	0.99531	1.00953	1.00728																											0.98966	1.00418
	211	0.93474	0.94741	1.01627	0.98621	0.99641	1.01064	1.00806																											0.99221	1.00728
	210	0.93446	0.94742	1.016	0.98593	0.99584	1.01001	1.00741																											0.99329	1.00806
	209	0.93279	0.94562	1.01436	0.98391	0.99403	1.0083	1.00501																											0.9928	1.00741
	208	0.93013	0.94276	1.01129	0.98047	0.99085	1.00503	1.00172																											0.9905	1.00501
	207	0.92649	0.93884	1.00665	0.97594	0.98644	1.00022	0.99697																											0.98702	1.00172
	206	0.92195	0.9343	1.00154	0.97065	0.98127	0.99413	0.99075																											0.98195	0.99697
	205	0.9169	0.92871	0.99582	0.96434	0.97489	0.98748	0.98402																											0.97614	0.99075
	204	0.91136	0.92286	0.9898	0.95735	0.96815	0.98012	0.97708																											0.96972	0.98402
	203	0.90541	0.91661	0.98296	0.95026	0.96139	0.97253	0.96975																											0.96257	0.97708
	202	0.89949	0.91026	0.97609	0.94306	0.95395	0.96461	0.96215																											0.95504	0.96975
	201	0.89396	0.90401	0.96975	0.93601	0.94664	0.95652	0.95444																											0.94731	0.96215
	200	0.8881	0.89782	0.96339	0.9292	0.9398	0.94935	0.94716																											0.93999	0.95444
																																			0.93283	0.94716

## Sheet: Fig 2
	HEC1				HEC2				HEC3				HEC4
	Time	SOC			Time	SOC			Time	SOC			Time	SOC				Wavelength	Absorbance
	min	%			min	%			min	%			min	%				nm	arb.u.
																			1	2	3		StDev at 525 nm
	0	0.21667			0	0.32088			0	0.4623			0	0.61168				1300	0.02774	-0.01622	-0.00418		0.02
	20	0.05809			20	0.05921			20	0.30461			20	0.57119				1299	0.02814	-0.01518	-0.00321
	40	0.05934			40	0.0458			40	0.23777			40	0.54865				1298	0.02854	-0.01416	-0.00219
	60	0.05976			60	0.04519			60	0.18193			60	0.52116				1297	0.02893	-0.01301	-0.00134
	80	0.05926			80	0.04455			80	0.1514			80	0.49766				1296	0.02931	-0.01195	-0.000385454
	100	0.06001			100	0.04502			100	0.12348			100	0.46958				1295	0.02966	-0.01099	0.000438548
	120	0.05995			120	0.04429			120	0.10626			120	0.4493				1294	0.03001	-0.00999	0.00118
	140	0.05999			140	0.04442			140	0.08774			140	0.41566				1293	0.03036	-0.0091	0.00206
	160	0.06022			160	0.04415			160	0.07635			160	0.3892				1292	0.0307	-0.00805	0.00289
	180	0.06004			180	0.04418			180	0.06615			180	0.36535				1291	0.03103	-0.00709	0.00374
	200	0.05999			200	0.04382			200	0.05733			200	0.34047				1290	0.03135	-0.00623	0.00457
	220	0.06017			220	0.04377			220	0.05102			220	0.31575				1289	0.03167	-0.0053	0.00546
	240	0.06018			240	0.04335			240	0.04648			240	0.29029				1288	0.03197	-0.00442	0.00634
																		1287	0.0323	-0.00348	0.00724
																		1286	0.0326	-0.0026	0.00801
																		1285	0.03291	-0.00169	0.00886
																		1284	0.0332	-0.000817981	0.00964
																		1283	0.03351	6.68919e-05	0.01049
																		1282	0.0338	0.000944401	0.01133
																		1281	0.03408	0.00185	0.01212
																		1280	0.03434	0.00272	0.01295
																		1279	0.0346	0.00358	0.01379
																		1278	0.03485	0.00445	0.0146
																		1277	0.03512	0.00533	0.01538
																		1276	0.03537	0.00617	0.01619
																		1275	0.03562	0.00702	0.01696
																		1274	0.03586	0.00779	0.01771
																		1273	0.03609	0.00861	0.01848
																		1272	0.03633	0.00936	0.01919
																		1271	0.03653	0.01007	0.0199
																		1270	0.03674	0.01075	0.02056
																		1269	0.03694	0.01141	0.02122
																		1268	0.03716	0.01209	0.02184
																		1267	0.03737	0.0127	0.02247
																		1266	0.03757	0.0133	0.02302
																		1265	0.03777	0.01392	0.02359
																		1264	0.03796	0.01454	0.02414
																		1263	0.03816	0.01516	0.02467
																		1262	0.03835	0.01572	0.02521
																		1261	0.03852	0.01628	0.02572
																		1260	0.03871	0.01683	0.02624
																		1259	0.03888	0.01735	0.02676
																		1258	0.03908	0.01785	0.02725
																		1257	0.03926	0.0183	0.02773
																		1256	0.03942	0.01877	0.02821
																		1255	0.0396	0.01919	0.02869
																		1254	0.03974	0.01963	0.02912
																		1253	0.03991	0.02005	0.02954
																		1252	0.04007	0.02046	0.02997
																		1251	0.04021	0.02087	0.03039
																		1250	0.04038	0.02128	0.03079
																		1249	0.04053	0.02168	0.03116
																		1248	0.04069	0.02204	0.03158
																		1247	0.04086	0.0224	0.03195
																		1246	0.04101	0.02276	0.03233
																		1245	0.04116	0.02312	0.03271
																		1244	0.04131	0.02346	0.03306
																		1243	0.04146	0.0238	0.0334
																		1242	0.04159	0.02413	0.03375
																		1241	0.04173	0.02449	0.03408
																		1240	0.04188	0.02483	0.03441
																		1239	0.04202	0.02514	0.03474
																		1238	0.04221	0.02547	0.03504
																		1237	0.04237	0.02579	0.03538
																		1236	0.04254	0.02609	0.03569
																		1235	0.0427	0.02639	0.03601
																		1234	0.04286	0.02667	0.03631
																		1233	0.04302	0.02697	0.03661
																		1232	0.04317	0.02725	0.03691
																		1231	0.04332	0.02752	0.03722
																		1230	0.04348	0.0278	0.03753
																		1229	0.04364	0.02807	0.03782
																		1228	0.0438	0.02833	0.03813
																		1227	0.04397	0.02858	0.03842
																		1226	0.04414	0.02883	0.03872
																		1225	0.04431	0.02911	0.039
																		1224	0.04449	0.02937	0.03928
																		1223	0.04466	0.02962	0.03956
																		1222	0.04483	0.02989	0.03985
																		1221	0.045	0.03016	0.04011
																		1220	0.04518	0.03042	0.04038
																		1219	0.04535	0.03067	0.04064
																		1218	0.04554	0.03092	0.04087
																		1217	0.04572	0.03118	0.04111
																		1216	0.04591	0.03142	0.04133
																		1215	0.04611	0.03167	0.04155
																		1214	0.0463	0.03192	0.04178
																		1213	0.04652	0.03215	0.04199
																		1212	0.04673	0.03237	0.04221
																		1211	0.04695	0.03259	0.04245
																		1210	0.04717	0.03281	0.04267
																		1209	0.0474	0.03302	0.04289
																		1208	0.04759	0.03323	0.04311
																		1207	0.0478	0.03343	0.04333
																		1206	0.048	0.03364	0.04355
																		1205	0.04819	0.03383	0.04378
																		1204	0.04839	0.03403	0.044
																		1203	0.04859	0.03421	0.04424
																		1202	0.04878	0.0344	0.04448
																		1201	0.04899	0.0346	0.04474
																		1200	0.04957	0.03481	0.04498
																		1199	0.04979	0.03504	0.04522
																		1198	0.05003	0.03526	0.04549
																		1197	0.05026	0.03551	0.04574
																		1196	0.05049	0.03573	0.046
																		1195	0.05073	0.03595	0.04626
																		1194	0.05099	0.03616	0.04655
																		1193	0.05127	0.03639	0.04681
																		1192	0.05155	0.0366	0.04709
																		1191	0.05185	0.03682	0.04734
																		1190	0.05216	0.03705	0.04761
																		1189	0.05247	0.03729	0.04789
																		1188	0.05281	0.03753	0.04815
																		1187	0.05317	0.03778	0.04842
																		1186	0.05355	0.03801	0.04871
																		1185	0.05399	0.03825	0.04898
																		1184	0.05449	0.03847	0.04927
																		1183	0.05501	0.0387	0.04954
																		1182	0.0556	0.03896	0.04983
																		1181	0.05623	0.0392	0.05011
																		1180	0.05688	0.03948	0.0504
																		1179	0.05756	0.03976	0.05069
																		1178	0.05822	0.04008	0.05101
																		1177	0.05885	0.04039	0.05134
																		1176	0.05944	0.0407	0.05166
																		1175	0.05996	0.04099	0.052
																		1174	0.06043	0.04132	0.05234
																		1173	0.06083	0.04163	0.05272
																		1172	0.06116	0.04193	0.0531
																		1171	0.0614	0.04225	0.05349
																		1170	0.06163	0.04257	0.05391
																		1169	0.06183	0.0429	0.05432
																		1168	0.06202	0.04324	0.05473
																		1167	0.06218	0.04355	0.05515
																		1166	0.06236	0.04389	0.05554
																		1165	0.06255	0.04425	0.05593
																		1164	0.06275	0.04462	0.05634
																		1163	0.06291	0.04498	0.05672
																		1162	0.06308	0.04535	0.05712
																		1161	0.06324	0.04574	0.05752
																		1160	0.06342	0.04614	0.05791
																		1159	0.06357	0.04655	0.05833
																		1158	0.0637	0.04695	0.05873
																		1157	0.0638	0.04733	0.05916
																		1156	0.06388	0.04774	0.05958
																		1155	0.06395	0.04814	0.06003
																		1154	0.06396	0.04853	0.0605
																		1153	0.06395	0.04893	0.06095
																		1152	0.06394	0.04934	0.06143
																		1151	0.06396	0.04975	0.0619
																		1150	0.06399	0.05074	0.06301
																		1149	0.06407	0.05116	0.06351
																		1148	0.06421	0.05159	0.06401
																		1147	0.06443	0.05202	0.06454
																		1146	0.06472	0.05245	0.06506
																		1145	0.06513	0.05289	0.06561
																		1144	0.06562	0.05336	0.06616
																		1143	0.06621	0.05383	0.06672
																		1142	0.06687	0.05433	0.06733
																		1141	0.06759	0.05484	0.06794
																		1140	0.06836	0.05539	0.06856
																		1139	0.06918	0.05597	0.06922
																		1138	0.07004	0.05659	0.0699
																		1137	0.07096	0.05723	0.07062
																		1136	0.0719	0.05791	0.07138
																		1135	0.07289	0.05866	0.07218
																		1134	0.07389	0.05942	0.07305
																		1133	0.07489	0.06024	0.07394
																		1132	0.07588	0.06109	0.07487
																		1131	0.07681	0.06196	0.07579
																		1130	0.07772	0.06282	0.0767
																		1129	0.07855	0.06365	0.07757
																		1128	0.07936	0.06444	0.07841
																		1127	0.08011	0.0652	0.07921
																		1126	0.08082	0.06588	0.07992
																		1125	0.08149	0.06648	0.08058
																		1124	0.08212	0.06702	0.08121
																		1123	0.08273	0.06757	0.08181
																		1122	0.08331	0.06805	0.08237
																		1121	0.08385	0.06853	0.08291
																		1120	0.08438	0.06896	0.08345
																		1119	0.08489	0.06945	0.084
																		1118	0.0854	0.06993	0.08455
																		1117	0.08588	0.07042	0.08507
																		1116	0.08636	0.07088	0.08559
																		1115	0.08682	0.07136	0.08613
																		1114	0.08729	0.07181	0.08666
																		1113	0.08774	0.07227	0.08717
																		1112	0.0882	0.07272	0.08766
																		1111	0.08865	0.07315	0.08816
																		1110	0.0891	0.07355	0.08864
																		1109	0.08956	0.07394	0.08909
																		1108	0.09003	0.07427	0.08948
																		1107	0.0905	0.07458	0.08986
																		1106	0.09097	0.07482	0.09017
																		1105	0.09144	0.07504	0.09045
																		1104	0.09191	0.07524	0.09068
																		1103	0.09239	0.07541	0.0909
																		1102	0.09287	0.0756	0.09111
																		1101	0.09335	0.0758	0.09135
																		1100	0.09384	0.07601	0.09158
																		1099	0.09433	0.07626	0.09187
																		1098	0.09483	0.07655	0.09221
																		1097	0.09533	0.07692	0.0926
																		1096	0.09584	0.07736	0.09307
																		1095	0.09635	0.07787	0.09362
																		1094	0.09687	0.07846	0.09424
																		1093	0.09739	0.07913	0.09495
																		1092	0.09792	0.07986	0.09573
																		1091	0.09846	0.08067	0.09655
																		1090	0.099	0.08149	0.09743
																		1089	0.09956	0.08232	0.09833
																		1088	0.10012	0.08318	0.09927
																		1087	0.10069	0.0841	0.10024
																		1086	0.10127	0.08502	0.10125
																		1085	0.10184	0.08599	0.10229
																		1084	0.10241	0.08692	0.10332
																		1083	0.103	0.08786	0.10433
																		1082	0.10358	0.08876	0.10529
																		1081	0.10417	0.08962	0.10621
																		1080	0.10476	0.09044	0.1071
																		1079	0.10536	0.09121	0.10794
																		1078	0.10596	0.09197	0.10877
																		1077	0.10655	0.09271	0.10956
																		1076	0.10715	0.09342	0.11032
																		1075	0.10775	0.09411	0.11107
																		1074	0.10834	0.09477	0.11178
																		1073	0.10894	0.09544	0.11247
																		1072	0.10953	0.09608	0.11315
																		1071	0.11012	0.09672	0.11381
																		1070	0.11072	0.09735	0.11447
																		1069	0.11131	0.09798	0.1151
																		1068	0.11192	0.09859	0.11575
																		1067	0.11252	0.09921	0.11638
																		1066	0.11312	0.09981	0.11701
																		1065	0.11372	0.10043	0.11764
																		1064	0.11431	0.10103	0.11829
																		1063	0.11492	0.10163	0.11894
																		1062	0.11551	0.10223	0.11958
																		1061	0.1161	0.10282	0.12024
																		1060	0.1167	0.10342	0.1209
																		1059	0.11729	0.10402	0.12158
																		1058	0.11789	0.10464	0.12224
																		1057	0.11849	0.10526	0.12293
																		1056	0.11909	0.10588	0.12364
																		1055	0.11969	0.10652	0.12435
																		1054	0.12029	0.10718	0.12507
																		1053	0.12089	0.10782	0.12581
																		1052	0.12151	0.10848	0.12655
																		1051	0.12213	0.10914	0.12729
																		1050	0.12272	0.10982	0.12805
																		1049	0.12332	0.11049	0.12882
																		1048	0.12393	0.11117	0.12959
																		1047	0.12453	0.11186	0.13036
																		1046	0.12513	0.11255	0.13114
																		1045	0.12573	0.11325	0.13193
																		1044	0.12636	0.11394	0.13273
																		1043	0.12695	0.11464	0.1335
																		1042	0.12757	0.11535	0.1343
																		1041	0.12817	0.11608	0.13509
																		1040	0.12879	0.1168	0.13588
																		1039	0.12939	0.11752	0.13665
																		1038	0.13001	0.11825	0.13743
																		1037	0.13063	0.11898	0.13821
																		1036	0.13124	0.11972	0.13899
																		1035	0.13186	0.12047	0.13977
																		1034	0.13247	0.12121	0.14057
																		1033	0.13309	0.12196	0.14136
																		1032	0.13369	0.12272	0.14216
																		1031	0.1343	0.12347	0.14297
																		1030	0.1349	0.12423	0.14378
																		1029	0.1355	0.12498	0.14461
																		1028	0.13612	0.12573	0.14542
																		1027	0.13674	0.1265	0.14626
																		1026	0.13734	0.12725	0.14707
																		1025	0.13797	0.128	0.14791
																		1024	0.13861	0.12876	0.14874
																		1023	0.13925	0.12952	0.14959
																		1022	0.13989	0.13028	0.15042
																		1021	0.14053	0.13104	0.15126
																		1020	0.14117	0.1318	0.15211
																		1019	0.1418	0.13255	0.15295
																		1018	0.14244	0.13334	0.15378
																		1017	0.14308	0.13411	0.15464
																		1016	0.14371	0.13488	0.15548
																		1015	0.14435	0.13564	0.15633
																		1014	0.14498	0.13641	0.15717
																		1013	0.14562	0.13718	0.158
																		1012	0.14626	0.13795	0.15885
																		1011	0.14691	0.1387	0.1597
																		1010	0.14756	0.13947	0.16052
																		1009	0.14823	0.14026	0.16135
																		1008	0.14888	0.14104	0.16219
																		1007	0.14953	0.14181	0.16302
																		1006	0.15019	0.1426	0.16387
																		1005	0.15084	0.14339	0.1647
																		1004	0.15149	0.14418	0.16552
																		1003	0.15215	0.14494	0.16636
																		1002	0.1528	0.14573	0.16719
																		1001	0.15348	0.14652	0.16803
																		1000	0.15416	0.14731	0.16885
																		999	0.15483	0.1481	0.16969
																		998	0.1555	0.14889	0.17053
																		997	0.15616	0.14967	0.17137
																		996	0.15684	0.15046	0.17225
																		995	0.15749	0.15125	0.17311
																		994	0.15812	0.15204	0.17398
																		993	0.15877	0.15281	0.17485
																		992	0.15941	0.15359	0.1757
																		991	0.16007	0.15437	0.17656
																		990	0.16072	0.15515	0.17739
																		989	0.16139	0.15593	0.17821
																		988	0.16206	0.15673	0.17905
																		987	0.16275	0.15751	0.17989
																		986	0.16341	0.15831	0.18077
																		985	0.16407	0.1591	0.18162
																		984	0.16474	0.15988	0.18252
																		983	0.16538	0.16067	0.18342
																		982	0.16603	0.16146	0.18432
																		981	0.16668	0.16226	0.18521
																		980	0.16733	0.16306	0.18609
																		979	0.16799	0.16384	0.18696
																		978	0.16863	0.16464	0.18781
																		977	0.16929	0.16543	0.18867
																		976	0.16992	0.16622	0.1895
																		975	0.17059	0.16699	0.19037
																		974	0.17126	0.16779	0.19125
																		973	0.17193	0.16857	0.19212
																		972	0.17264	0.16938	0.19299
																		971	0.17335	0.17018	0.19387
																		970	0.17406	0.17101	0.19477
																		969	0.17479	0.17183	0.19566
																		968	0.17548	0.17267	0.19654
																		967	0.17618	0.17352	0.19747
																		966	0.17689	0.17433	0.19837
																		965	0.17753	0.17517	0.19927
																		964	0.17821	0.17601	0.20018
																		963	0.1788	0.17687	0.20108
																		962	0.17943	0.17768	0.20201
																		961	0.17998	0.17852	0.20292
																		960	0.18054	0.17936	0.20383
																		959	0.18106	0.18023	0.20475
																		958	0.18158	0.18108	0.20568
																		957	0.18217	0.18193	0.20661
																		956	0.1828	0.1828	0.20755
																		955	0.18346	0.18364	0.20854
																		954	0.18421	0.1845	0.20948
																		953	0.185	0.18534	0.21042
																		952	0.18592	0.18618	0.21138
																		951	0.18681	0.18704	0.21234
																		950	0.18779	0.18789	0.21324
																		949	0.18877	0.18872	0.21421
																		948	0.18977	0.18961	0.21514
																		947	0.19073	0.19049	0.21609
																		946	0.19168	0.19136	0.21703
																		945	0.19262	0.19223	0.21799
																		944	0.19354	0.19312	0.21893
																		943	0.19441	0.19401	0.21984
																		942	0.19527	0.19494	0.2208
																		941	0.19614	0.19583	0.22174
																		940	0.19695	0.19672	0.22273
																		939	0.19777	0.19762	0.22363
																		938	0.19857	0.19849	0.22459
																		937	0.19935	0.19941	0.2256
																		936	0.2001	0.20031	0.22656
																		935	0.20083	0.20116	0.22751
																		934	0.20157	0.20203	0.22844
																		933	0.2023	0.20293	0.22945
																		932	0.20301	0.20383	0.23041
																		931	0.20374	0.20474	0.23136
																		930	0.20445	0.20561	0.23231
																		929	0.20518	0.20647	0.23324
																		928	0.20587	0.20737	0.23419
																		927	0.20659	0.20824	0.23519
																		926	0.20726	0.2091	0.23614
																		925	0.20791	0.21001	0.23713
																		924	0.20854	0.21085	0.2381
																		923	0.20916	0.21181	0.23905
																		922	0.20983	0.21271	0.24004
																		921	0.21041	0.2136	0.24095
																		920	0.21103	0.2145	0.24191
																		919	0.21159	0.21536	0.24287
																		918	0.21216	0.21621	0.2438
																		917	0.21265	0.21706	0.24472
																		916	0.21318	0.21786	0.24559
																		915	0.21374	0.21869	0.24644
																		914	0.21422	0.21941	0.24726
																		913	0.21472	0.22011	0.24806
																		912	0.21515	0.22083	0.24886
																		911	0.21561	0.22153	0.24962
																		910	0.21606	0.22224	0.25041
																		909	0.21655	0.2229	0.25121
																		908	0.21689	0.22363	0.25204
																		907	0.21728	0.22445	0.25289
																		906	0.21768	0.22535	0.25387
																		905	0.21814	0.22628	0.25486
																		904	0.21847	0.22726	0.25596
																		903	0.21883	0.22838	0.25705
																		902	0.21912	0.22947	0.25823
																		901	0.21949	0.23063	0.25939
																		900	0.21949	0.23176	0.26054
																		899	0.22095	0.23294	0.26169
																		898	0.2217	0.23401	0.26284
																		897	0.22228	0.23512	0.26391
																		896	0.22299	0.23622	0.26507
																		895	0.22355	0.23723	0.26614
																		894	0.22407	0.23819	0.2672
																		893	0.22441	0.23912	0.26822
																		892	0.22524	0.24005	0.26919
																		891	0.22632	0.24097	0.27014
																		890	0.22698	0.24184	0.27112
																		889	0.22775	0.24275	0.27206
																		888	0.22844	0.2436	0.27302
																		887	0.22915	0.24444	0.27393
																		886	0.22952	0.2453	0.2749
																		885	0.22985	0.24612	0.27578
																		884	0.2303	0.24695	0.27673
																		883	0.23085	0.24776	0.2776
																		882	0.23102	0.24859	0.27843
																		881	0.23144	0.24944	0.27922
																		880	0.23187	0.25021	0.28002
																		879	0.23234	0.25094	0.28085
																		878	0.23261	0.25176	0.28164
																		877	0.23288	0.25251	0.28236
																		876	0.23291	0.25326	0.28313
																		875	0.23333	0.25393	0.28393
																		874	0.23337	0.2547	0.28471
																		873	0.23337	0.25538	0.28539
																		872	0.23335	0.25602	0.28606
																		871	0.2333	0.25666	0.28667
																		870	0.23331	0.25737	0.28722
																		869	0.23312	0.25797	0.28772
																		868	0.23301	0.25849	0.28822
																		867	0.23289	0.25911	0.2888
																		866	0.2328	0.25974	0.28938
																		865	0.23268	0.26035	0.28996
																		864	0.23239	0.26082	0.29057
																		863	0.23209	0.26126	0.29116
																		862	0.23181	0.26186	0.29169
																		861	0.23141	0.26244	0.29216
																		860	0.2309	0.26282	0.29261
																		859	0.23046	0.26324	0.29303
																		858	0.22999	0.26374	0.29332
																		857	0.22961	0.26432	0.29376
																		856	0.22906	0.26475	0.29422
																		855	0.22853	0.26499	0.29459
																		854	0.22792	0.26537	0.29501
																		853	0.22729	0.26558	0.29537
																		852	0.22664	0.26585	0.29578
																		851	0.22592	0.266	0.29619
																		850	0.22518	0.266	0.29619
																		849	0.22433	0.26725	0.29746
																		848	0.22353	0.26863	0.29853
																		847	0.22271	0.2699	0.29967
																		846	0.22178	0.27086	0.30109
																		845	0.22089	0.27227	0.30199
																		844	0.22001	0.27337	0.30293
																		843	0.21907	0.2741	0.30377
																		842	0.21813	0.27496	0.30448
																		841	0.21714	0.27576	0.30557
																		840	0.21611	0.2763	0.30609
																		839	0.21506	0.27745	0.30697
																		838	0.21398	0.27801	0.30765
																		837	0.21286	0.27845	0.3086
																		836	0.21173	0.27912	0.30952
																		835	0.21058	0.28004	0.31057
																		834	0.20942	0.28089	0.31125
																		833	0.20828	0.28156	0.31206
																		832	0.20705	0.28213	0.3129
																		831	0.20583	0.28298	0.31374
																		830	0.20458	0.2837	0.31417
																		829	0.2033	0.2841	0.31467
																		828	0.20198	0.28442	0.31511
																		827	0.20065	0.28458	0.3157
																		826	0.19928	0.28488	0.31606
																		825	0.19792	0.28517	0.31647
																		824	0.19651	0.28536	0.31674
																		823	0.19511	0.28551	0.31694
																		822	0.19369	0.28556	0.31722
																		821	0.19224	0.2857	0.31714
																		820	0.19077	0.28588	0.31705
																		819	0.1893	0.28577	0.31712
																		818	0.18779	0.28546	0.31688
																		817	0.18629	0.28541	0.31676
																		816	0.18477	0.2853	0.31648
																		815	0.18325	0.28504	0.31627
																		814	0.18172	0.28469	0.31588
																		813	0.18017	0.28427	0.3154
																		812	0.17861	0.28386	0.31489
																		811	0.17704	0.28337	0.31426
																		810	0.17545	0.28283	0.31374
																		809	0.17384	0.28234	0.31315
																		808	0.17222	0.28163	0.31249
																		807	0.17059	0.28106	0.31178
																		806	0.16897	0.28045	0.31106
																		805	0.16734	0.2797	0.31021
																		804	0.16571	0.27893	0.30934
																		803	0.16412	0.27822	0.30843
																		802	0.16254	0.27733	0.30747
																		801	0.16095	0.27638	0.30651
																		800	0.15936	0.27544	0.30555
																		799	0.15777	0.27442	0.30458
																		798	0.15619	0.2734	0.30355
																		797	0.15462	0.27239	0.30246
																		796	0.15304	0.27126	0.30132
																		795	0.15145	0.27015	0.30013
																		794	0.14988	0.26903	0.29891
																		793	0.14832	0.26785	0.29764
																		792	0.14677	0.26668	0.29628
																		791	0.14522	0.26543	0.29495
																		790	0.14365	0.26414	0.29359
																		789	0.14214	0.26285	0.29219
																		788	0.14063	0.26152	0.29072
																		787	0.13914	0.26018	0.28922
																		786	0.13764	0.25876	0.28772
																		785	0.13617	0.25735	0.28618
																		784	0.13471	0.25592	0.28458
																		783	0.13328	0.25445	0.283
																		782	0.13184	0.25294	0.28138
																		781	0.13043	0.25138	0.2797
																		780	0.12902	0.24981	0.27797
																		779	0.12764	0.24824	0.27621
																		778	0.12629	0.24657	0.2744
																		777	0.12494	0.24488	0.27255
																		776	0.12361	0.24322	0.27065
																		775	0.12231	0.2415	0.26877
																		774	0.12104	0.23973	0.26684
																		773	0.1198	0.23791	0.26492
																		772	0.11858	0.23609	0.26295
																		771	0.11739	0.23427	0.26096
																		770	0.11624	0.2324	0.25893
																		769	0.11513	0.23053	0.2569
																		768	0.11402	0.22865	0.25482
																		767	0.11299	0.22677	0.25276
																		766	0.11196	0.22486	0.25067
																		765	0.11098	0.22293	0.24856
																		764	0.11004	0.22099	0.24644
																		763	0.10911	0.21901	0.24432
																		762	0.10824	0.21701	0.24218
																		761	0.10736	0.21501	0.24004
																		760	0.10653	0.213	0.23785
																		759	0.10572	0.21097	0.23567
																		758	0.10493	0.20893	0.23347
																		757	0.10418	0.20687	0.23127
																		756	0.10345	0.20481	0.22907
																		755	0.10275	0.20277	0.22686
																		754	0.10208	0.20074	0.22467
																		753	0.10142	0.19869	0.22249
																		752	0.10079	0.19669	0.22034
																		751	0.10017	0.19469	0.21819
																		750	0.09957	0.19272	0.21607
																		749	0.099	0.19069	0.21392
																		748	0.09843	0.18869	0.21178
																		747	0.09786	0.18669	0.20963
																		746	0.09732	0.18471	0.20748
																		745	0.09677	0.18273	0.20533
																		744	0.09624	0.18076	0.20317
																		743	0.0957	0.1788	0.20103
																		742	0.09517	0.17685	0.19892
																		741	0.09464	0.17489	0.19683
																		740	0.09414	0.17294	0.19476
																		739	0.09361	0.17099	0.19271
																		738	0.0931	0.16906	0.19068
																		737	0.09258	0.16715	0.18867
																		736	0.09206	0.16526	0.18665
																		735	0.09154	0.1634	0.18466
																		734	0.09103	0.16154	0.18268
																		733	0.09052	0.15971	0.18071
																		732	0.09002	0.15789	0.17875
																		731	0.08954	0.15611	0.17682
																		730	0.08907	0.15433	0.1749
																		729	0.08861	0.15256	0.173
																		728	0.08817	0.15084	0.17113
																		727	0.08775	0.14914	0.16926
																		726	0.08733	0.14748	0.16745
																		725	0.08694	0.14584	0.16566
																		724	0.08657	0.14425	0.16392
																		723	0.08622	0.14269	0.16223
																		722	0.08589	0.14117	0.16057
																		721	0.0856	0.13968	0.15896
																		720	0.08535	0.13825	0.15739
																		719	0.08512	0.13684	0.15587
																		718	0.08495	0.13547	0.15439
																		717	0.08482	0.13417	0.15294
																		716	0.08471	0.13291	0.15153
																		715	0.08467	0.13168	0.15016
																		714	0.08465	0.13046	0.14885
																		713	0.0847	0.12929	0.14759
																		712	0.08476	0.12818	0.14636
																		711	0.08489	0.1271	0.14517
																		710	0.08508	0.12603	0.14404
																		709	0.08533	0.125	0.14294
																		708	0.08561	0.12402	0.14189
																		707	0.08595	0.12309	0.14087
																		706	0.08634	0.12218	0.13988
																		705	0.08679	0.12129	0.13892
																		704	0.08726	0.12045	0.138
																		703	0.0878	0.11962	0.13711
																		702	0.08839	0.11884	0.13624
																		701	0.08903	0.11807	0.13539
																		700	0.08972	0.11732	0.13455
																		699	0.09047	0.1166	0.13375
																		698	0.09127	0.1159	0.13298
																		697	0.09214	0.11521	0.13219
																		696	0.09305	0.11454	0.13141
																		695	0.09401	0.11387	0.13067
																		694	0.09504	0.1132	0.12992
																		693	0.09611	0.11254	0.12918
																		692	0.09721	0.11187	0.12843
																		691	0.09836	0.11121	0.12769
																		690	0.09954	0.1106	0.12712
																		689	0.10075	0.10992	0.1264
																		688	0.10198	0.10924	0.12568
																		687	0.10323	0.10857	0.12495
																		686	0.1045	0.10788	0.12423
																		685	0.10579	0.10722	0.12351
																		684	0.10708	0.10656	0.12281
																		683	0.1084	0.10592	0.1221
																		682	0.10974	0.10529	0.12139
																		681	0.11108	0.10467	0.12072
																		680	0.11244	0.10405	0.12005
																		679	0.11383	0.10345	0.11939
																		678	0.11523	0.10287	0.11876
																		677	0.11665	0.1023	0.11815
																		676	0.11806	0.10175	0.11758
																		675	0.11949	0.10122	0.11703
																		674	0.12095	0.10074	0.11652
																		673	0.1224	0.10029	0.11604
																		672	0.12384	0.09988	0.1156
																		671	0.12529	0.09951	0.1152
																		670	0.12674	0.09921	0.11485
																		669	0.1282	0.09894	0.11456
																		668	0.12967	0.09873	0.11432
																		667	0.13114	0.09858	0.11416
																		666	0.1326	0.09849	0.11405
																		665	0.1341	0.09846	0.11399
																		664	0.1356	0.0985	0.11402
																		663	0.13712	0.09857	0.1141
																		662	0.13867	0.09871	0.11426
																		661	0.14025	0.09893	0.1145
																		660	0.14188	0.09919	0.11479
																		659	0.14354	0.09951	0.11517
																		658	0.14524	0.09989	0.11562
																		657	0.147	0.10036	0.11614
																		656	0.1488	0.10091	0.11675
																		655	0.15066	0.10152	0.11742
																		654	0.15259	0.10219	0.11816
																		653	0.15459	0.10294	0.11899
																		652	0.15664	0.10377	0.1199
																		651	0.15877	0.10466	0.12086
																		650	0.16096	0.1056	0.12189
																		649	0.16323	0.10662	0.123
																		648	0.16558	0.10771	0.12417
																		647	0.16801	0.10886	0.1254
																		646	0.17052	0.11007	0.12671
																		645	0.17312	0.11134	0.12808
																		644	0.17581	0.11269	0.12951
																		643	0.17855	0.11409	0.13101
																		642	0.18135	0.11556	0.13256
																		641	0.18422	0.11707	0.13416
																		640	0.18713	0.11863	0.13581
																		639	0.19009	0.12023	0.13749
																		638	0.19307	0.12184	0.1392
																		637	0.1961	0.12349	0.14096
																		636	0.19915	0.12515	0.14273
																		635	0.2022	0.12684	0.14453
																		634	0.20527	0.12854	0.14636
																		633	0.20834	0.13025	0.14822
																		632	0.2114	0.132	0.1501
																		631	0.21445	0.13376	0.15198
																		630	0.21752	0.13552	0.15391
																		629	0.22056	0.1373	0.15587
																		628	0.22359	0.13911	0.15784
																		627	0.22661	0.14092	0.15982
																		626	0.22962	0.14272	0.16179
																		625	0.23263	0.14456	0.16379
																		624	0.23563	0.14641	0.16583
																		623	0.23861	0.14823	0.16783
																		622	0.24161	0.15006	0.16984
																		621	0.24461	0.15189	0.17188
																		620	0.24761	0.15372	0.17392
																		619	0.25059	0.15556	0.17597
																		618	0.25355	0.15741	0.17801
																		617	0.25652	0.15929	0.18006
																		616	0.25945	0.16118	0.18212
																		615	0.26237	0.1631	0.18419
																		614	0.26525	0.16505	0.1863
																		613	0.26812	0.16702	0.18843
																		612	0.27096	0.16902	0.19061
																		611	0.27378	0.17108	0.19285
																		610	0.27655	0.17318	0.19513
																		609	0.27931	0.17533	0.19746
																		608	0.28202	0.17752	0.19987
																		607	0.28467	0.17978	0.20235
																		606	0.28731	0.18212	0.20489
																		605	0.28988	0.18453	0.20751
																		604	0.29239	0.18702	0.21021
																		603	0.29486	0.18958	0.21298
																		602	0.29729	0.19227	0.21587
																		601	0.29969	0.19503	0.21885
																		600	0.30201	0.19789	0.22193
																		599	0.30438	0.20086	0.22511
																		598	0.30673	0.20393	0.22842
																		597	0.30911	0.20709	0.23181
																		596	0.31151	0.21035	0.23532
																		595	0.31395	0.21369	0.23892
																		594	0.31642	0.21713	0.24261
																		593	0.31895	0.22064	0.2464
																		592	0.32153	0.22422	0.25027
																		591	0.32416	0.22788	0.25421
																		590	0.32688	0.23159	0.25821
																		589	0.32966	0.23535	0.26227
																		588	0.33249	0.23915	0.26635
																		587	0.33539	0.24299	0.27047
																		586	0.33837	0.24685	0.27459
																		585	0.34141	0.25072	0.27872
																		584	0.34452	0.25459	0.28287
																		583	0.34771	0.25846	0.28702
																		582	0.35096	0.26232	0.29116
																		581	0.35428	0.26617	0.29529
																		580	0.35763	0.26999	0.29942
																		579	0.36104	0.2738	0.30353
																		578	0.3645	0.2776	0.30765
																		577	0.36796	0.28139	0.31173
																		576	0.37148	0.28516	0.3158
																		575	0.37505	0.28892	0.31985
																		574	0.37863	0.29268	0.32391
																		573	0.38224	0.29644	0.32795
																		572	0.38587	0.30018	0.33197
																		571	0.38953	0.30394	0.336
																		570	0.39319	0.30768	0.34003
																		569	0.39684	0.3114	0.34403
																		568	0.40047	0.31511	0.348
																		567	0.40405	0.31879	0.35197
																		566	0.40762	0.32247	0.35591
																		565	0.41115	0.32611	0.35982
																		564	0.41465	0.32971	0.3637
																		563	0.41813	0.33329	0.36756
																		562	0.42156	0.33684	0.37138
																		561	0.42499	0.34035	0.37518
																		560	0.42839	0.34382	0.37892
																		559	0.43176	0.34723	0.3826
																		558	0.43507	0.35061	0.38624
																		557	0.4383	0.35391	0.38981
																		556	0.44152	0.35718	0.39333
																		555	0.44467	0.36038	0.39675
																		554	0.44773	0.3635	0.40012
																		553	0.45071	0.36659	0.40343
																		552	0.45359	0.3696	0.40666
																		551	0.45642	0.37257	0.40986
																		550	0.45915	0.37528	0.41285
																		549	0.4618	0.37824	0.41604
																		548	0.46438	0.38121	0.41923
																		547	0.46685	0.3842	0.42243
																		546	0.46925	0.38723	0.42565
																		545	0.47154	0.3903	0.42893
																		544	0.47372	0.39339	0.43222
																		543	0.47581	0.39652	0.43557
																		542	0.4778	0.39973	0.43897
																		541	0.47971	0.40298	0.44242
																		540	0.48152	0.40628	0.44594
																		539	0.48323	0.40965	0.44951
																		538	0.48485	0.4131	0.45317
																		537	0.48636	0.41663	0.45688
																		536	0.48776	0.42022	0.46064
																		535	0.48903	0.4239	0.46448
																		534	0.49019	0.42764	0.46834
																		533	0.49127	0.43144	0.4723
																		532	0.49221	0.4353	0.4763
																		531	0.49303	0.43918	0.48034
																		530	0.49371	0.44312	0.48441
																		529	0.49423	0.44709	0.48853
																		528	0.49464	0.45106	0.49264
																		527	0.49488	0.45508	0.49675
																		526	0.495	0.45908	0.5009
																		525	0.49495	0.4631	0.50507
																		524	0.49478	0.46712	0.50919
																		523	0.49447	0.47116	0.51333
																		522	0.494	0.47519	0.51746
																		521	0.49337	0.4792	0.52158
																		520	0.49248	0.4832	0.52563
																		519	0.49159	0.48719	0.52962
																		518	0.49054	0.4911	0.53357
																		517	0.48936	0.49493	0.53746
																		516	0.48804	0.49872	0.54127
																		515	0.4866	0.50243	0.545
																		514	0.48503	0.5061	0.54866
																		513	0.48333	0.50971	0.55226
																		512	0.4815	0.51329	0.55581
																		511	0.47956	0.51682	0.55926
																		510	0.47748	0.52031	0.56264
																		509	0.47529	0.52368	0.56598
																		508	0.47298	0.52697	0.56922
																		507	0.47056	0.53023	0.57239
																		506	0.46806	0.53336	0.57544
																		505	0.46547	0.53643	0.57838
																		504	0.46282	0.53941	0.58125
																		503	0.46008	0.54227	0.5839
																		502	0.4573	0.54502	0.58649
																		501	0.45449	0.54763	0.58899
																		500	0.45163	0.55013	0.59134
																		499	0.44871	0.55253	0.59361
																		498	0.44581	0.5548	0.59577
																		497	0.44289	0.55699	0.59786
																		496	0.43996	0.55913	0.59986
																		495	0.43702	0.56113	0.60176
																		494	0.4341	0.56308	0.60353
																		493	0.43118	0.56488	0.60521
																		492	0.42829	0.56658	0.60674
																		491	0.42545	0.5682	0.60817
																		490	0.42264	0.56968	0.60955
																		489	0.41988	0.5711	0.61083
																		488	0.41717	0.57239	0.61203
																		487	0.41454	0.57362	0.61313
																		486	0.41193	0.57472	0.61412
																		485	0.40937	0.57571	0.61507
																		484	0.40685	0.57658	0.61585
																		483	0.40439	0.57739	0.61654
																		482	0.40195	0.57805	0.61715
																		481	0.39956	0.57859	0.6176
																		480	0.39718	0.57906	0.61801
																		479	0.39484	0.57936	0.61828
																		478	0.3925	0.57954	0.61852
																		477	0.39016	0.57966	0.61863
																		476	0.38777	0.57962	0.61853
																		475	0.38535	0.57946	0.61838
																		474	0.38287	0.57919	0.6181
																		473	0.3803	0.57877	0.61774
																		472	0.37763	0.57823	0.61719
																		471	0.37485	0.57755	0.61655
																		470	0.37197	0.57643	0.6155
																		469	0.36898	0.57548	0.61466
																		468	0.36588	0.57442	0.61367
																		467	0.36268	0.57322	0.61257
																		466	0.35937	0.57195	0.6114
																		465	0.35592	0.57049	0.61006
																		464	0.35238	0.56889	0.60866
																		463	0.3487	0.56714	0.60708
																		462	0.34491	0.56526	0.60538
																		461	0.34101	0.56326	0.60358
																		460	0.33697	0.56115	0.60164
																		459	0.33282	0.55885	0.59953
																		458	0.3286	0.55644	0.59729
																		457	0.32428	0.55387	0.59492
																		456	0.31986	0.55119	0.59243
																		455	0.31538	0.54838	0.58981
																		454	0.31085	0.54541	0.58708
																		453	0.30632	0.54242	0.58426
																		452	0.30178	0.53926	0.58124
																		451	0.29728	0.53605	0.57816
																		450	0.29285	0.53271	0.57495
																		449	0.28848	0.5293	0.57163
																		448	0.28421	0.52583	0.56822
																		447	0.28006	0.52224	0.5647
																		446	0.27601	0.51857	0.5611
																		445	0.27212	0.51484	0.55746
																		444	0.26836	0.51107	0.55368
																		443	0.26476	0.50724	0.54989
																		442	0.26132	0.50338	0.54604
																		441	0.25804	0.49944	0.54208
																		440	0.25492	0.49547	0.53808
																		439	0.25195	0.49147	0.53403
																		438	0.24915	0.48744	0.52995
																		437	0.2465	0.4834	0.52581
																		436	0.24397	0.47931	0.5216
																		435	0.24161	0.47521	0.51739
																		434	0.23937	0.4711	0.51314
																		433	0.23726	0.46698	0.50887
																		432	0.23528	0.46283	0.50456
																		431	0.2334	0.45867	0.50024
																		430	0.23165	0.45449	0.49587
																		429	0.23002	0.45029	0.49147
																		428	0.2285	0.44605	0.48701
																		427	0.2271	0.44178	0.48247
																		426	0.22578	0.43746	0.47787
																		425	0.22459	0.43308	0.47321
																		424	0.22356	0.42862	0.46849
																		423	0.22272	0.4241	0.46369
																		422	0.2221	0.41951	0.45878
																		421	0.22178	0.41481	0.45378
																		420	0.22179	0.41005	0.4487
																		419	0.22239	0.40521	0.44353
																		418	0.22356	0.40028	0.43824
																		417	0.22546	0.3953	0.43288
																		416	0.22813	0.39023	0.42744
																		415	0.23172	0.38509	0.42194
																		414	0.23639	0.37992	0.41636
																		413	0.24225	0.37466	0.4107
																		412	0.24945	0.36933	0.405
																		411	0.25805	0.36394	0.3992
																		410	0.26819	0.35848	0.39333
																		409	0.27987	0.35298	0.3874
																		408	0.2931	0.34741	0.3814
																		407	0.30761	0.3418	0.37537
																		406	0.32308	0.33618	0.36931
																		405	0.33905	0.33054	0.36323
																		404	0.35467	0.32493	0.3572
																		403	0.36917	0.31936	0.3512
																		402	0.38163	0.31386	0.34526
																		401	0.39127	0.30844	0.3394
																		400	0.39776	0.30313	0.33364
																		399	0.40133	0.29792	0.32801
																		398	0.40288	0.29284	0.3225
																		397	0.40341	0.28791	0.31714
																		396	0.40414	0.28312	0.31194
																		395	0.4061	0.27848	0.30691
																		394	0.41001	0.27401	0.30207
																		393	0.41625	0.26973	0.29741
																		392	0.42487	0.26563	0.29294
																		391	0.43566	0.26171	0.28865
																		390	0.44837	0.25794	0.28455
																		389	0.46256	0.25437	0.28065
																		388	0.47782	0.25097	0.27695
																		387	0.49386	0.24775	0.27344
																		386	0.51067	0.24472	0.2701
																		385	0.52809	0.24185	0.26696
																		384	0.54607	0.23917	0.26401
																		383	0.56439	0.23665	0.26126
																		382	0.5829	0.23431	0.25869
																		381	0.60111	0.23215	0.25631
																		380	0.61862	0.23018	0.25412
																		379	0.63493	0.22838	0.25214
																		378	0.64933	0.22679	0.25039
																		377	0.66186	0.22538	0.24884
																		376	0.67223	0.2242	0.2475
																		375	0.68069	0.22324	0.24642
																		374	0.68731	0.22256	0.24565
																		373	0.69233	0.22221	0.24525
																		372	0.69611	0.22228	0.24525
																		371	0.69889	0.22283	0.24575
																		370	0.70014	0.22365	0.24688
																		369	0.70168	0.22545	0.24871
																		368	0.70292	0.22799	0.25135
																		367	0.70362	0.23147	0.25496
																		366	0.70412	0.23596	0.25965
																		365	0.70432	0.2416	0.26558
																		364	0.7044	0.24857	0.2729
																		363	0.70452	0.25698	0.28175
																		362	0.70432	0.26697	0.29227
																		361	0.70377	0.2787	0.30463
																		360	0.70292	0.29223	0.31889
																		359	0.7019	0.30758	0.33504
																		358	0.70054	0.32463	0.35297
																		357	0.69872	0.34301	0.37235
																		356	0.6964	0.36229	0.39269
																		355	0.69378	0.38179	0.41327
																		354	0.69079	0.40052	0.43309
																		353	0.68727	0.41745	0.45105
																		352	0.68335	0.43155	0.46609
																		351	0.67885	0.44213	0.47745
																		350	0.67422	0.44914	0.48508
																		349	0.66926	0.45312	0.48959
																		348	0.66384	0.45525	0.49209
																		347	0.65808	0.45683	0.49402
																		346	0.65204	0.45918	0.49665
																		345	0.64563	0.46324	0.50102
																		344	0.639	0.46961	0.50768
																		343	0.63187	0.47856	0.51682
																		342	0.62443	0.48992	0.52839
																		341	0.6166	0.50338	0.54199
																		340	0.62136	0.51832	0.55692
																		339	0.61189	0.53411	0.57256
																		338	0.60235	0.55035	0.58823
																		337	0.59256	0.56651	0.60361
																		336	0.58263	0.58233	0.61821
																		335	0.57262	0.59761	0.63193
																		334	0.56271	0.612	0.64447
																		333	0.55303	0.62538	0.6556
																		332	0.54359	0.63735	0.66523
																		331	0.53442	0.64777	0.6733
																		330	0.52557	0.65644	0.67978
																		329	0.51715	0.66343	0.68478
																		328	0.50918	0.66876	0.68843
																		327	0.50156	0.67283	0.69116
																		326	0.49435	0.67574	0.6931
																		325	0.48766	0.67798	0.69438
																		324	0.48132	0.67939	0.69543
																		323	0.47556	0.68039	0.696
																		322	0.47029	0.6811	0.69633
																		321	0.4656	0.68156	0.69653
																		320	0.46154	0.68074	0.69607
																		319	0.45802	0.68101	0.69638
																		318	0.45529	0.68132	0.69668
																		317	0.45333	0.68157	0.69686
																		316	0.45209	0.6817	0.6969
																		315	0.45181	0.68174	0.69697
																		314	0.45244	0.68177	0.69702
																		313	0.45413	0.68176	0.69715
																		312	0.45701	0.68184	0.6972
																		311	0.46112	0.68176	0.69697
																		310	0.46664	0.68174	0.69695
																		309	0.47365	0.68151	0.69686
																		308	0.48232	0.68126	0.69672
																		307	0.49278	0.6809	0.69653
																		306	0.50518	0.68046	0.6962
																		305	0.5196	0.67994	0.69603
																		304	0.53612	0.6792	0.69564
																		303	0.55474	0.67839	0.69513
																		302	0.57522	0.6774	0.69455
																		301	0.59735	0.6762	0.69376
																		300	0.62048	0.67469	0.69285
																				0.67302	0.69173
																				0.67114	0.69043
																				0.6689	0.68906
																				0.6664	0.68731
																				0.6635	0.68532
																				0.6603	0.683
																				0.65661	0.68037
																				0.65233	0.67721
																				0.64748	0.67354
																				0.66911	0.69663
																				0.66171	0.6906
																				0.65359	0.68383
																				0.64485	0.67617
																				0.63552	0.66795
																				0.62569	0.65909
																				0.61546	0.64974
																				0.60509	0.63986
																				0.59441	0.62971
																				0.58386	0.61941
																				0.57335	0.60904
																				0.56313	0.59876
																				0.55326	0.58869
																				0.5438	0.57896
																				0.53475	0.56962
																				0.52628	0.56071
																				0.51847	0.55234
																				0.51115	0.54455
																				0.50444	0.53728
																				0.49833	0.53058
																				0.49293	0.52459
																				0.48817	0.51928
																				0.48408	0.51468
																				0.48077	0.51078
																				0.47826	0.50773
																				0.4766	0.50552
																				0.47588	0.5043
																				0.47622	0.504
																				0.47759	0.50481
																				0.48013	0.50675
																				0.48388	0.51
																				0.48901	0.51463
																				0.49565	0.52063
																				0.50374	0.52814
																				0.5135	0.53726
																				0.52503	0.54804
																				0.53819	0.56046
																				0.55307	0.57452
																				0.56954	0.59008
																				0.58734	0.6069
																				0.60613	0.62458
																				0.62521	0.64253
																				0.64415	0.66025
																				0.66193	0.67677
																				0.67779	0.6915
																				0.69117	0.704
																				0.70177	0.71388
																				0.70975	0.72124
																				0.71537	0.72648
																				0.71922	0.73003
																				0.72182	0.73233
																				0.72353	0.73375
																				0.7247	0.73475
																				0.72548	0.73536
																				0.72605	0.73589
																				0.72644	0.73619
																				0.7267	0.73645
																				0.72681	0.73663
																				0.72687	0.73671
																				0.72683	0.73688
																				0.72677	0.73694
																				0.72674	0.73687
																				0.72666	0.73683
																				0.72664	0.73683
																				0.72658	0.73672
																				0.72667	0.73662
																				0.72677	0.73665
																				0.72684	0.73671
																				0.72693	0.7367
																				0.72696	0.73679
																				0.727	0.73691
																				0.72714	0.73714
																				0.72717	0.73723
																				0.7274	0.73731
																				0.72762	0.73749
																				0.72783	0.73776
																				0.72812	0.738
																				0.72846	0.73837
																				0.72884	0.73868
																				0.7291	0.73904
																				0.7295	0.73948
																				0.72981	0.73986
																				0.73025	0.74024
																				0.73064	0.74067
																				0.73106	0.74119
																				0.73158	0.74171
																				0.73212	0.74228
																				0.73269	0.74288
																				0.73327	0.74363
																				0.73394	0.74439
																				0.7347	0.74518
																				0.73547	0.74605
																				0.73637	0.74708
																				0.73741	0.74817
																				0.7385	0.74934
																				0.73969	0.75055
																				0.74106	0.75217
																				0.74279	0.75381
																				0.74473	0.75572
																				0.74678	0.75795
																				0.7493	0.76051
																				0.75211	0.7635
																				0.75543	0.76691
																				0.75924	0.77084
																				0.76367	0.77549
																				0.76873	0.78071
																				0.77442	0.78648
																				0.78084	0.79305
																				0.78815	0.80042
																				0.79625	0.80847
																				0.80503	0.81719
																				0.81464	0.82691
																				0.82518	0.83743
																				0.8366	0.84869
																				0.84851	0.86082
																				0.86079	0.87369
																				0.87371	0.88686
																				0.88708	0.90044
																				0.90042	0.91408
																				0.91365	0.92772
																				0.92684	0.94088
																				0.93959	0.95357
																				0.9514	0.96513
																				0.96198	0.97609
																				0.97141	0.98524
																				0.97912	0.9934
																				0.98517	0.99954
																				0.98966	1.00418
																				0.99221	1.00728
																				0.99329	1.00806
																				0.9928	1.00741
																				0.9905	1.00501
																				0.98702	1.00172
																				0.98195	0.99697
																				0.97614	0.99075
																				0.96972	0.98402
																				0.96257	0.97708
																				0.95504	0.96975
																				0.94731	0.96215
																				0.93999	0.95444
																				0.93283	0.94716

## Sheet: Fig 3
	HEC1							HEC2							HEC3							HEC4
	Time	n(H2)			Efficiency	yEr		Time	n(H2)			Efficiency	yEr		Time	n(H2)			Efficiency	yEr		Time	n(H2)			Efficiency	yEr
	h	nmol			%			h	nmol			%			h	nmol			%			h	nmol			%
		1	2	3		StDev			1	2	3		StDev			1	2	3		StDev			1	2	3		StDev
	0.5	0.855	0.542	0.6985	0.06458	0.02046		0.5	6.812	6.132	6.472	0.60575	0.045		0.5	2.343	2.302	2.3225	0.21471	0.00268		0.5	0	0	0	0	0
	1	0.793	0.989	0.891	0.08487	0.0136		1	7.069	6.584	6.8265	0.66209	0.03382		1	3.59	3.705	3.6475	0.34552	0.00762		1	0.195	0.123	0.159	0.0147	0.00471
	2	0.764	0.786	0.775	0.07734	0.00273		2	7.399	7.025	7.212	0.7226	0.0277		2	3.861	4.127	3.994	0.39061	0.01778		2	0.538	0.305	0.4215	0.03954	0.01541
	4	0.94	0.599	0.7695	0.0796	0.02364		3	6.828	6.566	6.697	0.70021	0.02123		4	4.632	5.427	5.0295	0.50064	0.05304		4	1.059	0.839	0.949	0.08981	0.01515
	5	0.998	0.787	0.8925	0.09373	0.016		4	6.18	5.88	6.03	0.66176	0.02441		5	5.021	5.42	5.2205	0.5363	0.02916		5	1.095	0.929	1.012	0.09903	0.01218
	6	0.821	0.781	0.801	0.08846	0.00536		5	5.847	5.237	5.542	0.63766	0.04569		23	5.386	4.867	5.1265	0.54629	0.03802		6	1.179	0.818	0.9985	0.10141	0.02535
	23	0.791	0.65	0.7205	0.08389	0.01206		23	5.638	4.253	4.9455	0.60167	0.09852									23	2.295	1.641	1.968	0.19461	0.04542
								0.5	5.224	4.744	4.984	0.46648	0.03177		0.5	2.343	2.302	2.3225	0.21471	0.00268
								1	6.024	6.519	6.2715	0.60482	0.03397		1	3.59	3.705	3.6475	0.34552	0.00762
								2	6.371	5.792	6.0815	0.60948	0.04079		2	3.861	4.127	3.994	0.39061	0.01778
								4	6.436	5.551	5.9935	0.62301	0.0625		4	4.632	5.427	5.0295	0.50064	0.05304
								5	6.921	5.956	6.4385	0.68611	0.07004		5	5.021	5.42	5.2205	0.5363	0.02916
								6	6.301	5.358	5.8295	0.65216	0.07102		6	4.362	4.386	4.374	0.47672	0.00566

## Sheet: Fig 4
	0 h			24 h			72 h
	Wavelength	Absorbance		Wavelength	Absorbance		Wavelength	Absorbance
	nm	arb.u.		nm	arb.u.		nm	arb.u.
	1350	-0.01901		1350	-0.02168		1300	0.02926
	1349	-0.01708		1349	-0.01984		1299	0.02958
	1348	-0.0152		1348	-0.01796		1298	0.02989
	1347	-0.01334		1347	-0.01613		1297	0.03019
	1346	-0.01143		1346	-0.01424		1296	0.03048
	1345	-0.00965		1345	-0.01246		1295	0.03076
	1344	-0.00792		1344	-0.01078		1294	0.03107
	1343	-0.00619		1343	-0.00901		1293	0.03135
	1342	-0.00445		1342	-0.00726		1292	0.03162
	1341	-0.00274		1341	-0.00555		1291	0.0319
	1340	-0.001		1340	-0.00384		1290	0.03218
	1339	0.000689118		1339	-0.00211		1289	0.03244
	1338	0.00234		1338	-0.000451314		1288	0.03269
	1337	0.00398		1337	0.00117		1287	0.03295
	1336	0.00553		1336	0.00278		1286	0.0332
	1335	0.00703		1335	0.00435		1285	0.03345
	1334	0.00846		1334	0.00583		1284	0.03368
	1333	0.00987		1333	0.00724		1283	0.03392
	1332	0.01128		1332	0.00867		1282	0.03417
	1331	0.01257		1331	0.00996		1281	0.03443
	1330	0.01381		1330	0.01125		1280	0.03467
	1329	0.01509		1329	0.01251		1279	0.03492
	1328	0.0163		1328	0.01369		1278	0.03516
	1327	0.01747		1327	0.01489		1277	0.0354
	1326	0.01859		1326	0.01596		1276	0.03565
	1325	0.01966		1325	0.0171		1275	0.03586
	1324	0.02071		1324	0.01812		1274	0.03608
	1323	0.02175		1323	0.01914		1273	0.03629
	1322	0.02274		1322	0.02014		1272	0.03651
	1321	0.02369		1321	0.02107		1271	0.03675
	1320	0.0246		1320	0.02198		1270	0.03696
	1319	0.02547		1319	0.02286		1269	0.03717
	1318	0.02634		1318	0.02372		1268	0.03739
	1317	0.02714		1317	0.02451		1267	0.03759
	1316	0.02789		1316	0.02527		1266	0.0378
	1315	0.02861		1315	0.02601		1265	0.03801
	1314	0.02934		1314	0.02674		1264	0.0382
	1313	0.03002		1313	0.02738		1263	0.03842
	1312	0.03067		1312	0.028		1262	0.03861
	1311	0.03129		1311	0.02863		1261	0.03883
	1310	0.03189		1310	0.02924		1260	0.03905
	1309	0.03249		1309	0.02984		1259	0.03927
	1308	0.03306		1308	0.03042		1258	0.03948
	1307	0.03361		1307	0.03095		1257	0.0397
	1306	0.03412		1306	0.03147		1256	0.03991
	1305	0.03463		1305	0.03194		1255	0.04014
	1304	0.03513		1304	0.03242		1254	0.04036
	1303	0.0356		1303	0.03287		1253	0.04057
	1302	0.03606		1302	0.03331		1252	0.04081
	1301	0.0365		1301	0.03375		1251	0.04102
	1300	0.03695		1300	0.03419		1250	0.04123
	1299	0.03739		1299	0.03461		1249	0.04145
	1298	0.03779		1298	0.03503		1248	0.04165
	1297	0.0382		1297	0.03544		1247	0.04186
	1296	0.03862		1296	0.03582		1246	0.04208
	1295	0.03899		1295	0.03617		1245	0.04232
	1294	0.03935		1294	0.03651		1244	0.04255
	1293	0.03969		1293	0.03685		1243	0.04278
	1292	0.04006		1292	0.03718		1242	0.04302
	1291	0.04041		1291	0.0375		1241	0.04328
	1290	0.04076		1290	0.03783		1240	0.0435
	1289	0.04109		1289	0.03817		1239	0.04375
	1288	0.04142		1288	0.0385		1238	0.04399
	1287	0.04175		1287	0.03882		1237	0.04423
	1286	0.04205		1286	0.03913		1236	0.04447
	1285	0.04234		1285	0.03944		1235	0.04472
	1284	0.04264		1284	0.03973		1234	0.04495
	1283	0.04291		1283	0.04		1233	0.0452
	1282	0.04322		1282	0.04028		1232	0.04543
	1281	0.04349		1281	0.04056		1231	0.04565
	1280	0.04378		1280	0.04084		1230	0.0459
	1279	0.04407		1279	0.04111		1229	0.04614
	1278	0.04435		1278	0.04137		1228	0.04639
	1277	0.04462		1277	0.04164		1227	0.04664
	1276	0.0449		1276	0.0419		1226	0.04691
	1275	0.04516		1275	0.04215		1225	0.0472
	1274	0.04543		1274	0.04238		1224	0.04748
	1273	0.04569		1273	0.04261		1223	0.04776
	1272	0.04594		1272	0.04285		1222	0.04805
	1271	0.04618		1271	0.04309		1221	0.04832
	1270	0.04642		1270	0.04333		1220	0.0486
	1269	0.04664		1269	0.04354		1219	0.04889
	1268	0.04686		1268	0.04375		1218	0.04918
	1267	0.04707		1267	0.04396		1217	0.04947
	1266	0.04728		1266	0.04415		1216	0.04977
	1265	0.0475		1265	0.04434		1215	0.05008
	1264	0.0477		1264	0.04452		1214	0.05039
	1263	0.0479		1263	0.04472		1213	0.0507
	1262	0.04811		1262	0.04491		1212	0.05102
	1261	0.04831		1261	0.04514		1211	0.05133
	1260	0.04851		1260	0.04535		1210	0.05164
	1259	0.0487		1259	0.04554		1209	0.05197
	1258	0.0489		1258	0.04574		1208	0.05232
	1257	0.04909		1257	0.04593		1207	0.05266
	1256	0.04928		1256	0.04613		1206	0.05301
	1255	0.04943		1255	0.0463		1205	0.05335
	1254	0.04961		1254	0.04648		1204	0.05371
	1253	0.04978		1253	0.04667		1203	0.05405
	1252	0.04994		1252	0.04686		1202	0.05443
	1251	0.05011		1251	0.04705		1201	0.05481
	1250	0.0503		1250	0.04724		1200	0.05555
	1249	0.05047		1249	0.04744		1199	0.05597
	1248	0.05067		1248	0.04764		1198	0.0564
	1247	0.05084		1247	0.04782		1197	0.05686
	1246	0.05103		1246	0.04802		1196	0.05731
	1245	0.05121		1245	0.0482		1195	0.05778
	1244	0.05141		1244	0.04839		1194	0.05826
	1243	0.05159		1243	0.04857		1193	0.05877
	1242	0.05178		1242	0.04877		1192	0.05928
	1241	0.05196		1241	0.04895		1191	0.05978
	1240	0.05217		1240	0.04916		1190	0.06032
	1239	0.05236		1239	0.04937		1189	0.06087
	1238	0.05255		1238	0.04957		1188	0.06144
	1237	0.05277		1237	0.04978		1187	0.06203
	1236	0.05298		1236	0.04998		1186	0.06264
	1235	0.05318		1235	0.05018		1185	0.06332
	1234	0.05339		1234	0.05038		1184	0.06399
	1233	0.0536		1233	0.05059		1183	0.06466
	1232	0.05381		1232	0.0508		1182	0.06535
	1231	0.05404		1231	0.05103		1181	0.06602
	1230	0.05425		1230	0.05123		1180	0.06669
	1229	0.05448		1229	0.05145		1179	0.0673
	1228	0.0547		1228	0.05167		1178	0.06787
	1227	0.05492		1227	0.05189		1177	0.06839
	1226	0.05515		1226	0.05212		1176	0.06886
	1225	0.05537		1225	0.05234		1175	0.06928
	1224	0.05561		1224	0.05255		1174	0.06967
	1223	0.05587		1223	0.05278		1173	0.07003
	1222	0.05614		1222	0.053		1172	0.07036
	1221	0.05639		1221	0.05322		1171	0.0707
	1220	0.05665		1220	0.05345		1170	0.07104
	1219	0.05695		1219	0.05369		1169	0.07138
	1218	0.05721		1218	0.05392		1168	0.07173
	1217	0.05749		1217	0.05417		1167	0.0721
	1216	0.05774		1216	0.05442		1166	0.07247
	1215	0.05802		1215	0.05468		1165	0.07288
	1214	0.05828		1214	0.05494		1164	0.07328
	1213	0.05857		1213	0.0552		1163	0.07373
	1212	0.05886		1212	0.05546		1162	0.0742
	1211	0.05914		1211	0.05572		1161	0.07469
	1210	0.05943		1210	0.05599		1160	0.07523
	1209	0.05973		1209	0.05626		1159	0.07579
	1208	0.06002		1208	0.05654		1158	0.07638
	1207	0.06032		1207	0.05681		1157	0.07702
	1206	0.06058		1206	0.05711		1156	0.0777
	1205	0.06089		1205	0.0574		1155	0.07844
	1204	0.06118		1204	0.05772		1154	0.0792
	1203	0.06149		1203	0.05804		1153	0.07999
	1202	0.06179		1202	0.05836		1152	0.08083
	1201	0.06211		1201	0.05869		1151	0.08171
	1200	0.06267		1200	0.05951		1150	0.08263
	1199	0.06296		1199	0.05987		1149	0.08358
	1198	0.06331		1198	0.06021		1148	0.08451
	1197	0.06364		1197	0.06058		1147	0.08548
	1196	0.064		1196	0.06096		1146	0.08642
	1195	0.06438		1195	0.06135		1145	0.08735
	1194	0.06476		1194	0.06175		1144	0.08825
	1193	0.06518		1193	0.06217		1143	0.08912
	1192	0.06559		1192	0.06259		1142	0.08996
	1191	0.06601		1191	0.06305		1141	0.09077
	1190	0.06648		1190	0.06353		1140	0.09155
	1189	0.06696		1189	0.06402		1139	0.0923
	1188	0.0675		1188	0.06453		1138	0.09301
	1187	0.06806		1187	0.06506		1137	0.0937
	1186	0.06864		1186	0.06563		1136	0.09435
	1185	0.06929		1185	0.06624		1135	0.09498
	1184	0.06995		1184	0.06688		1134	0.0956
	1183	0.07067		1183	0.06753		1133	0.09619
	1182	0.07139		1182	0.06823		1132	0.09678
	1181	0.0721		1181	0.06892		1131	0.09737
	1180	0.07283		1180	0.06959		1130	0.09796
	1179	0.07355		1179	0.07029		1129	0.09853
	1178	0.07422		1178	0.07095		1128	0.0991
	1177	0.07486		1177	0.07156		1127	0.09967
	1176	0.07544		1176	0.07211		1126	0.10025
	1175	0.07598		1175	0.07263		1125	0.10084
	1174	0.07646		1174	0.07309		1124	0.10142
	1173	0.07689		1173	0.07351		1123	0.10201
	1172	0.07731		1172	0.07387		1122	0.1026
	1171	0.07769		1171	0.07423		1121	0.10319
	1170	0.07804		1170	0.07455		1120	0.10378
	1169	0.07837		1169	0.07487		1119	0.10438
	1168	0.07874		1168	0.07518		1118	0.10498
	1167	0.07911		1167	0.07552		1117	0.10558
	1166	0.07945		1166	0.07587		1116	0.10619
	1165	0.0798		1165	0.07621		1115	0.10681
	1164	0.08019		1164	0.07658		1114	0.10743
	1163	0.0806		1163	0.07696		1113	0.10806
	1162	0.08101		1162	0.07736		1112	0.10869
	1161	0.08142		1161	0.07777		1111	0.10932
	1160	0.08186		1160	0.07821		1110	0.10995
	1159	0.0823		1159	0.07863		1109	0.1106
	1158	0.08272		1158	0.0791		1108	0.11124
	1157	0.08317		1157	0.07957		1107	0.1119
	1156	0.08359		1156	0.08006		1106	0.11255
	1155	0.08402		1155	0.08056		1105	0.11322
	1154	0.08447		1154	0.08107		1104	0.11389
	1153	0.08499		1153	0.08165		1103	0.11455
	1152	0.08551		1152	0.08224		1102	0.11522
	1151	0.08607		1151	0.08287		1101	0.11588
	1150	0.08668		1150	0.08357		1100	0.11656
	1149	0.08736		1149	0.08431		1099	0.11723
	1148	0.08807		1148	0.0851		1098	0.11791
	1147	0.08881		1147	0.08594		1097	0.1186
	1146	0.08961		1146	0.08682		1096	0.1193
	1145	0.09043		1145	0.08774		1095	0.11999
	1144	0.0913		1144	0.08869		1094	0.12069
	1143	0.09219		1143	0.08966		1093	0.1214
	1142	0.0931		1142	0.09065		1092	0.12212
	1141	0.09407		1141	0.09164		1091	0.12284
	1140	0.095		1140	0.09263		1090	0.12356
	1139	0.09593		1139	0.09357		1089	0.12429
	1138	0.09685		1138	0.09449		1088	0.12502
	1137	0.09777		1137	0.09539		1087	0.12577
	1136	0.09868		1136	0.09629		1086	0.1265
	1135	0.09956		1135	0.09714		1085	0.12724
	1134	0.10043		1134	0.09798		1084	0.12799
	1133	0.10128		1133	0.09878		1083	0.12872
	1132	0.10211		1132	0.09957		1082	0.12947
	1131	0.10289		1131	0.10033		1081	0.13021
	1130	0.10363		1130	0.10104		1080	0.13096
	1129	0.10434		1129	0.10173		1079	0.13171
	1128	0.10504		1128	0.10239		1078	0.13246
	1127	0.1057		1127	0.10305		1077	0.13323
	1126	0.10634		1126	0.10369		1076	0.13399
	1125	0.10696		1125	0.10429		1075	0.13474
	1124	0.10758		1124	0.10489		1074	0.1355
	1123	0.10818		1123	0.10549		1073	0.13626
	1122	0.10878		1122	0.10608		1072	0.13703
	1121	0.10936		1121	0.10667		1071	0.13778
	1120	0.10995		1120	0.10726		1070	0.13855
	1119	0.11055		1119	0.10786		1069	0.13934
	1118	0.11115		1118	0.10844		1068	0.14012
	1117	0.11174		1117	0.10902		1067	0.14089
	1116	0.11233		1116	0.1096		1066	0.14166
	1115	0.11292		1115	0.11016		1065	0.14243
	1114	0.11351		1114	0.11074		1064	0.14322
	1113	0.11409		1113	0.11131		1063	0.14398
	1112	0.11466		1112	0.11187		1062	0.14474
	1111	0.11523		1111	0.11246		1061	0.14551
	1110	0.11581		1110	0.11304		1060	0.14626
	1109	0.11639		1109	0.11362		1059	0.14703
	1108	0.11697		1108	0.11421		1058	0.1478
	1107	0.11757		1107	0.11481		1057	0.14857
	1106	0.11818		1106	0.11541		1056	0.14934
	1105	0.11878		1105	0.11602		1055	0.15013
	1104	0.11938		1104	0.11663		1054	0.15091
	1103	0.12		1103	0.11725		1053	0.1517
	1102	0.12062		1102	0.11787		1052	0.15248
	1101	0.12123		1101	0.11849		1051	0.15326
	1100	0.12185		1100	0.11912		1050	0.15406
	1099	0.12249		1099	0.11976		1049	0.15486
	1098	0.12311		1098	0.12042		1048	0.15564
	1097	0.12374		1097	0.12107		1047	0.15643
	1096	0.12436		1096	0.12172		1046	0.15722
	1095	0.12499		1095	0.12239		1045	0.15799
	1094	0.12562		1094	0.12306		1044	0.15877
	1093	0.12627		1093	0.12373		1043	0.15954
	1092	0.12691		1092	0.1244		1042	0.16033
	1091	0.12758		1091	0.12508		1041	0.16111
	1090	0.12823		1090	0.12577		1040	0.16191
	1089	0.1289		1089	0.12646		1039	0.16268
	1088	0.12958		1088	0.12714		1038	0.16349
	1087	0.13026		1087	0.12782		1037	0.16429
	1086	0.13094		1086	0.12852		1036	0.16508
	1085	0.13162		1085	0.12922		1035	0.16586
	1084	0.1323		1084	0.12991		1034	0.16662
	1083	0.13298		1083	0.13061		1033	0.1674
	1082	0.13366		1082	0.13133		1032	0.16816
	1081	0.13433		1081	0.13205		1031	0.16893
	1080	0.13501		1080	0.13276		1030	0.16973
	1079	0.13568		1079	0.13348		1029	0.1705
	1078	0.13638		1078	0.1342		1028	0.1713
	1077	0.13707		1077	0.13492		1027	0.17209
	1076	0.13778		1076	0.13563		1026	0.1729
	1075	0.13848		1075	0.13633		1025	0.17371
	1074	0.13918		1074	0.13705		1024	0.17451
	1073	0.13988		1073	0.13777		1023	0.17532
	1072	0.14059		1072	0.1385		1022	0.17614
	1071	0.1413		1071	0.13922		1021	0.17696
	1070	0.14202		1070	0.13994		1020	0.17776
	1069	0.14273		1069	0.14067		1019	0.17857
	1068	0.14344		1068	0.14139		1018	0.17937
	1067	0.14416		1067	0.14212		1017	0.18019
	1066	0.14487		1066	0.14284		1016	0.18102
	1065	0.14558		1065	0.14356		1015	0.18181
	1064	0.14628		1064	0.14429		1014	0.18264
	1063	0.14697		1063	0.14503		1013	0.18345
	1062	0.14768		1062	0.14576		1012	0.18429
	1061	0.14838		1061	0.14649		1011	0.18514
	1060	0.14908		1060	0.14722		1010	0.18595
	1059	0.14979		1059	0.14794		1009	0.18678
	1058	0.15051		1058	0.14867		1008	0.18762
	1057	0.15123		1057	0.1494		1007	0.18844
	1056	0.15195		1056	0.15012		1006	0.18925
	1055	0.15267		1055	0.15086		1005	0.19008
	1054	0.1534		1054	0.15159		1004	0.19091
	1053	0.15413		1053	0.15231		1003	0.19174
	1052	0.15485		1052	0.15305		1002	0.19255
	1051	0.15558		1051	0.15379		1001	0.19339
	1050	0.15631		1050	0.15454		1000	0.19423
	1049	0.15705		1049	0.15526		999	0.19507
	1048	0.15778		1048	0.15601		998	0.19592
	1047	0.1585		1047	0.15675		997	0.19673
	1046	0.15924		1046	0.15749		996	0.19757
	1045	0.15995		1045	0.15822		995	0.19842
	1044	0.1607		1044	0.15893		994	0.19926
	1043	0.16141		1043	0.15965		993	0.2001
	1042	0.16215		1042	0.16038		992	0.20094
	1041	0.16289		1041	0.16112		991	0.2018
	1040	0.16362		1040	0.16184		990	0.20263
	1039	0.16434		1039	0.16257		989	0.20346
	1038	0.16507		1038	0.16332		988	0.20429
	1037	0.16579		1037	0.16406		987	0.20518
	1036	0.16651		1036	0.16478		986	0.20599
	1035	0.16725		1035	0.16549		985	0.20685
	1034	0.16796		1034	0.16623		984	0.20775
	1033	0.16868		1033	0.16694		983	0.20863
	1032	0.16941		1032	0.16767		982	0.20955
	1031	0.17015		1031	0.16839		981	0.21039
	1030	0.17087		1030	0.16912		980	0.21132
	1029	0.17158		1029	0.16983		979	0.21223
	1028	0.17228		1028	0.17056		978	0.21313
	1027	0.173		1027	0.17131		977	0.214
	1026	0.17372		1026	0.17205		976	0.21494
	1025	0.17442		1025	0.17278		975	0.2158
	1024	0.17513		1024	0.17354		974	0.21668
	1023	0.17585		1023	0.17428		973	0.21755
	1022	0.17657		1022	0.17503		972	0.21849
	1021	0.17729		1021	0.17577		971	0.21942
	1020	0.178		1020	0.17651		970	0.22032
	1019	0.17872		1019	0.17726		969	0.22123
	1018	0.17946		1018	0.17801		968	0.22223
	1017	0.18018		1017	0.17877		967	0.2232
	1016	0.1809		1016	0.17949		966	0.22415
	1015	0.18163		1015	0.18023		965	0.22511
	1014	0.18236		1014	0.18099		964	0.22617
	1013	0.18312		1013	0.18173		963	0.22724
	1012	0.18385		1012	0.18247		962	0.22834
	1011	0.18462		1011	0.18321		961	0.22935
	1010	0.18536		1010	0.184		960	0.23046
	1009	0.18611		1009	0.18476		959	0.23155
	1008	0.18687		1008	0.18551		958	0.2326
	1007	0.18763		1007	0.18628		957	0.23364
	1006	0.18837		1006	0.18703		956	0.23469
	1005	0.18912		1005	0.18779		955	0.23573
	1004	0.18989		1004	0.18853		954	0.23674
	1003	0.19066		1003	0.1893		953	0.23772
	1002	0.19142		1002	0.19008		952	0.23875
	1001	0.19218		1001	0.19083		951	0.23974
	1000	0.19292		1000	0.1916		950	0.24063
	999	0.19367		999	0.19237		949	0.24155
	998	0.19442		998	0.19316		948	0.24247
	997	0.19517		997	0.19393		947	0.24345
	996	0.19595		996	0.19473		946	0.24434
	995	0.19672		995	0.19554		945	0.24527
	994	0.1975		994	0.19631		944	0.24622
	993	0.19833		993	0.19711		943	0.24711
	992	0.19912		992	0.19793		942	0.24797
	991	0.19993		991	0.19871		941	0.24882
	990	0.2007		990	0.19953		940	0.24967
	989	0.20153		989	0.20029		939	0.25048
	988	0.20234		988	0.2011		938	0.25129
	987	0.20309		987	0.20187		937	0.25208
	986	0.20389		986	0.20267		936	0.2529
	985	0.20469		985	0.20344		935	0.25369
	984	0.20544		984	0.20423		934	0.25444
	983	0.20621		983	0.20503		933	0.25525
	982	0.20701		982	0.20581		932	0.25603
	981	0.20782		981	0.20658		931	0.25672
	980	0.20862		980	0.2074		930	0.25746
	979	0.20941		979	0.20818		929	0.25817
	978	0.21025		978	0.209		928	0.25883
	977	0.21109		977	0.20975		927	0.25948
	976	0.21192		976	0.21059		926	0.26018
	975	0.21269		975	0.21141		925	0.26073
	974	0.21353		974	0.21226		924	0.26133
	973	0.21438		973	0.21312		923	0.2619
	972	0.21526		972	0.21399		922	0.26254
	971	0.21612		971	0.21486		921	0.26313
	970	0.217		970	0.21573		920	0.26363
	969	0.21783		969	0.21658		919	0.26417
	968	0.21875		968	0.21744		918	0.26462
	967	0.21963		967	0.21832		917	0.26516
	966	0.2205		966	0.2192		916	0.26556
	965	0.22138		965	0.22005		915	0.26596
	964	0.22226		964	0.22096		914	0.2664
	963	0.22321		963	0.22183		913	0.26695
	962	0.2241		962	0.22269		912	0.26734
	961	0.22496		961	0.22354		911	0.26783
	960	0.22581		960	0.22448		910	0.26826
	959	0.22672		959	0.22537		909	0.2686
	958	0.22765		958	0.22634		908	0.26901
	957	0.22855		957	0.22734		907	0.26936
	956	0.22951		956	0.2284		906	0.26972
	955	0.23053		955	0.22952		905	0.27002
	954	0.23163		954	0.23059		904	0.27022
	953	0.23274		953	0.23174		903	0.27054
	952	0.23386		952	0.23287		902	0.27092
	951	0.235		951	0.23401		901	0.27113
	950	0.23616		950	0.23512		900	0.27113
	949	0.23728		949	0.23622		899	0.27217
	948	0.23833		948	0.23727		898	0.27313
	947	0.23942		947	0.23829		897	0.27487
	946	0.2404		946	0.23932		896	0.27597
	945	0.24145		945	0.24031		895	0.27695
	944	0.24243		944	0.24129		894	0.27816
	943	0.24339		943	0.24226		893	0.27892
	942	0.24433		942	0.24321		892	0.27972
	941	0.24526		941	0.24419		891	0.28061
	940	0.24621		940	0.24519		890	0.28108
	939	0.24704		939	0.24605		889	0.28232
	938	0.24791		938	0.24698		888	0.2829
	937	0.24876		937	0.24781		887	0.28378
	936	0.24962		936	0.24871		886	0.28454
	935	0.25045		935	0.24954		885	0.28564
	934	0.25125		934	0.25038		884	0.28642
	933	0.25209		933	0.25126		883	0.28705
	932	0.25288		932	0.2521		882	0.28734
	931	0.25361		931	0.25282		881	0.28776
	930	0.25438		930	0.25368		880	0.28822
	929	0.25524		929	0.25445		879	0.28844
	928	0.25602		928	0.25522		878	0.28875
	927	0.25675		927	0.25592		877	0.289
	926	0.25746		926	0.25658		876	0.2894
	925	0.25817		925	0.25734		875	0.28973
	924	0.25883		924	0.25798		874	0.28985
	923	0.25946		923	0.25868		873	0.28989
	922	0.26001		922	0.25929		872	0.2899
	921	0.26057		921	0.25991		871	0.28981
	920	0.26115		920	0.26051		870	0.28955
	919	0.26174		919	0.26103		869	0.28936
	918	0.26231		918	0.26165		868	0.28908
	917	0.26298		917	0.2622		867	0.28883
	916	0.26347		916	0.26261		866	0.28855
	915	0.26408		915	0.26317		865	0.28812
	914	0.26464		914	0.26365		864	0.28762
	913	0.26519		913	0.26425		863	0.28725
	912	0.26567		912	0.26469		862	0.28671
	911	0.26605		911	0.26514		861	0.28612
	910	0.26655		910	0.26568		860	0.2856
	909	0.26699		909	0.26609		859	0.28496
	908	0.26734		908	0.26657		858	0.28424
	907	0.26774		907	0.26696		857	0.28346
	906	0.26812		906	0.26731		856	0.28271
	905	0.26848		905	0.26766		855	0.28188
	904	0.2689		904	0.26794		854	0.28099
	903	0.2692		903	0.2682		853	0.28002
	902	0.26947		902	0.26847		852	0.27914
	901	0.26986		901	0.26874		851	0.27817
	900	0.26986		900	0.26874		850	0.27722
	899	0.27108		899	0.26992		849	0.27611
	898	0.2721		898	0.27094		848	0.27505
	897	0.27303		897	0.27154		847	0.27392
	896	0.27405		896	0.27254		846	0.27276
	895	0.27488		895	0.27363		845	0.27159
	894	0.27622		894	0.2742		844	0.27039
	893	0.27712		893	0.27508		843	0.26912
	892	0.27823		892	0.27609		842	0.26789
	891	0.27879		891	0.27699		841	0.26662
	890	0.27986		890	0.27773		840	0.26528
	889	0.28067		889	0.27851		839	0.26391
	888	0.28141		888	0.27919		838	0.26252
	887	0.28154		887	0.27965		837	0.2611
	886	0.28212		886	0.28022		836	0.25969
	885	0.28278		885	0.28086		835	0.25818
	884	0.28356		884	0.28164		834	0.25667
	883	0.28411		883	0.28231		833	0.25512
	882	0.28489		882	0.28311		832	0.25356
	881	0.28562		881	0.2835		831	0.25195
	880	0.28625		880	0.28419		830	0.25029
	879	0.28681		879	0.28463		829	0.24863
	878	0.28721		878	0.28527		828	0.24696
	877	0.28735		877	0.28547		827	0.24527
	876	0.28762		876	0.28589		826	0.24349
	875	0.28794		875	0.28622		825	0.24174
	874	0.2884		874	0.2867		824	0.23997
	873	0.28833		873	0.28658		823	0.23819
	872	0.28842		872	0.28668		822	0.23634
	871	0.28862		871	0.28657		821	0.23447
	870	0.28869		870	0.28654		820	0.2326
	869	0.2886		869	0.28626		819	0.23071
	868	0.2885		868	0.28626		818	0.2288
	867	0.28835		867	0.28601		817	0.22686
	866	0.28819		866	0.28598		816	0.22493
	865	0.28793		865	0.28591		815	0.22301
	864	0.2875		864	0.28554		814	0.22106
	863	0.28717		863	0.28517		813	0.21908
	862	0.28693		862	0.28474		812	0.21708
	861	0.2866		861	0.28439		811	0.21509
	860	0.28607		860	0.28389		810	0.21308
	859	0.2855		859	0.28338		809	0.21103
	858	0.28502		858	0.28285		808	0.20897
	857	0.28446		857	0.28237		807	0.2069
	856	0.28385		856	0.28186		806	0.20486
	855	0.28319		855	0.28114		805	0.20279
	854	0.28248		854	0.28048		804	0.20072
	853	0.28178		853	0.27971		803	0.19866
	852	0.28103		852	0.27895		802	0.19666
	851	0.28015		851	0.27813		801	0.19467
	850	0.27923		850	0.27717		800	0.19266
	849	0.27826		849	0.27624		799	0.19065
	848	0.27736		848	0.27534		798	0.18866
	847	0.27636		847	0.27432		797	0.18669
	846	0.27532		846	0.27334		796	0.18471
	845	0.27434		845	0.27234		795	0.18272
	844	0.27328		844	0.27129		794	0.18076
	843	0.27221		843	0.27014		793	0.1788
	842	0.27108		842	0.26896		792	0.17685
	841	0.26995		841	0.26776		791	0.1749
	840	0.26878		840	0.26658		790	0.173
	839	0.26753		839	0.2653		789	0.17109
	838	0.26628		838	0.264		788	0.16918
	837	0.26499		837	0.26273		787	0.1673
	836	0.26372		836	0.26144		786	0.16545
	835	0.26238		835	0.2601		785	0.16363
	834	0.26097		834	0.25869		784	0.1618
	833	0.25957		833	0.25731		783	0.15999
	832	0.25813		832	0.25587		782	0.15822
	831	0.25666		831	0.25439		781	0.15649
	830	0.2552		830	0.25294		780	0.15477
	829	0.25369		829	0.25141		779	0.15303
	828	0.25217		828	0.24986		778	0.15136
	827	0.25062		827	0.24827		777	0.14972
	826	0.24904		826	0.24666		776	0.14807
	825	0.24744		825	0.24501		775	0.14647
	824	0.24579		824	0.24332		774	0.14491
	823	0.2441		823	0.24162		773	0.14339
	822	0.24241		822	0.23991		772	0.1419
	821	0.2407		821	0.23815		771	0.14044
	820	0.23899		820	0.23641		770	0.13901
	819	0.23725		819	0.23466		769	0.13764
	818	0.23549		818	0.23286		768	0.13631
	817	0.2337		817	0.23106		767	0.13502
	816	0.2319		816	0.22926		766	0.13376
	815	0.2301		815	0.22744		765	0.13255
	814	0.22826		814	0.22559		764	0.1314
	813	0.22642		813	0.22371		763	0.13027
	812	0.22455		812	0.22184		762	0.12919
	811	0.22269		811	0.21995		761	0.12812
	810	0.22082		810	0.21802		760	0.1271
	809	0.21892		809	0.21609		759	0.12612
	808	0.21698		808	0.21415		758	0.12516
	807	0.21506		807	0.21221		757	0.12422
	806	0.21313		806	0.21025		756	0.12335
	805	0.21119		805	0.20829		755	0.12247
	804	0.20926		804	0.20633		754	0.12164
	803	0.20733		803	0.20439		753	0.12083
	802	0.20544		802	0.20247		752	0.12004
	801	0.20355		801	0.20053		751	0.11929
	800	0.20164		800	0.19859		750	0.11855
	799	0.19975		799	0.19667		749	0.11783
	798	0.19787		798	0.19474		748	0.11712
	797	0.19597		797	0.19282		747	0.11643
	796	0.19409		796	0.19087		746	0.11574
	795	0.1922		795	0.18894		745	0.11508
	794	0.19031		794	0.18704		744	0.11442
	793	0.18845		793	0.18515		743	0.11375
	792	0.18659		792	0.18327		742	0.1131
	791	0.18476		791	0.1814		741	0.11244
	790	0.18294		790	0.17952		740	0.11184
	789	0.18112		789	0.17767		739	0.11119
	788	0.17933		788	0.17584		738	0.11054
	787	0.17754		787	0.17403		737	0.1099
	786	0.17576		786	0.17223		736	0.10925
	785	0.17399		785	0.17044		735	0.10862
	784	0.17225		784	0.16869		734	0.10799
	783	0.1705		783	0.16696		733	0.10736
	782	0.16878		782	0.16524		732	0.10673
	781	0.16707		781	0.16354		731	0.10611
	780	0.16538		780	0.16183		730	0.10551
	779	0.16371		779	0.16016		729	0.10491
	778	0.16205		778	0.1585		728	0.10435
	777	0.16042		777	0.15688		727	0.1038
	776	0.15883		776	0.15529		726	0.10328
	775	0.15726		775	0.15373		725	0.1028
	774	0.15573		774	0.15222		724	0.10235
	773	0.15424		773	0.15074		723	0.10194
	772	0.15277		772	0.14929		722	0.10158
	771	0.15133		771	0.14786		721	0.10125
	770	0.14993		770	0.14648		720	0.10097
	769	0.14858		769	0.14513		719	0.10075
	768	0.14725		768	0.14381		718	0.10056
	767	0.14597		767	0.14254		717	0.10042
	766	0.14474		766	0.1413		716	0.10035
	765	0.14354		765	0.14011		715	0.10033
	764	0.14236		764	0.13896		714	0.10037
	763	0.14123		763	0.13784		713	0.10046
	762	0.14013		762	0.13675		712	0.10062
	761	0.13905		761	0.1357		711	0.10086
	760	0.13802		760	0.13468		710	0.10116
	759	0.13701		759	0.1337		709	0.10152
	758	0.13606		758	0.13274		708	0.10196
	757	0.13513		757	0.13182		707	0.10245
	756	0.13422		756	0.13093		706	0.10303
	755	0.13336		755	0.13007		705	0.10368
	754	0.13252		754	0.12924		704	0.1044
	753	0.13172		753	0.12844		703	0.10519
	752	0.13094		752	0.12767		702	0.10605
	751	0.13017		751	0.12691		701	0.10697
	750	0.12944		750	0.12618		700	0.10796
	749	0.12873		749	0.12548		699	0.10901
	748	0.12802		748	0.12478		698	0.11014
	747	0.12732		747	0.1241		697	0.11132
	746	0.12664		746	0.12342		696	0.11257
	745	0.12597		745	0.12275		695	0.11387
	744	0.12531		744	0.12209		694	0.11524
	743	0.12467		743	0.12143		693	0.11666
	742	0.12403		742	0.12077		692	0.11812
	741	0.12339		741	0.12014		691	0.11964
	740	0.12257		740	0.11939		690	0.1212
	739	0.12189		739	0.11877		689	0.12279
	738	0.12123		738	0.11813		688	0.12441
	737	0.12058		737	0.11749		687	0.12606
	736	0.11993		736	0.11688		686	0.12773
	735	0.11929		735	0.11627		685	0.12943
	734	0.11867		734	0.11565		684	0.13116
	733	0.11804		733	0.11505		683	0.13291
	732	0.11744		732	0.11445		682	0.13469
	731	0.11683		731	0.11388		681	0.13651
	730	0.11624		730	0.11329		680	0.13833
	729	0.11567		729	0.11272		679	0.14017
	728	0.11513		728	0.11216		678	0.14202
	727	0.11462		727	0.11164		677	0.14387
	726	0.11413		726	0.11113		676	0.14572
	725	0.11365		725	0.11064		675	0.14757
	724	0.11322		724	0.11019		674	0.14943
	723	0.11282		723	0.10978		673	0.15129
	722	0.11246		722	0.1094		672	0.15315
	721	0.11211		721	0.10906		671	0.15501
	720	0.11182		720	0.10876		670	0.15688
	719	0.11157		719	0.10851		669	0.15877
	718	0.11137		718	0.10829		668	0.16066
	717	0.11121		717	0.10812		667	0.16256
	716	0.11111		716	0.10801		666	0.16447
	715	0.11105		715	0.10796		665	0.16641
	714	0.11106		714	0.10796		664	0.16837
	713	0.11112		713	0.10802		663	0.17035
	712	0.11124		712	0.10814		662	0.17237
	711	0.11141		711	0.10832		661	0.17444
	710	0.11165		710	0.10856		660	0.17655
	709	0.11195		709	0.10887		659	0.17874
	708	0.1123		708	0.10923		658	0.18099
	707	0.11272		707	0.10966		657	0.18331
	706	0.11321		706	0.11017		656	0.18569
	705	0.11375		705	0.11074		655	0.18817
	704	0.11436		704	0.11138		654	0.19072
	703	0.11503		703	0.1121		653	0.19335
	702	0.11576		702	0.11287		652	0.19607
	701	0.11655		701	0.1137		651	0.19886
	700	0.1174		700	0.1146		650	0.20176
	699	0.11833		699	0.11556		649	0.20476
	698	0.1193		698	0.11656		648	0.20786
	697	0.12036		697	0.11765		647	0.21105
	696	0.12147		696	0.11879		646	0.21436
	695	0.12264		695	0.11999		645	0.21776
	694	0.12388		694	0.12125		644	0.22126
	693	0.12516		693	0.12255		643	0.22483
	692	0.1265		692	0.12391		642	0.22849
	691	0.12787		691	0.12532		641	0.23222
	690	0.12928		690	0.12676		640	0.236
	689	0.13073		689	0.12825		639	0.23981
	688	0.13219		688	0.12977		638	0.24366
	687	0.13369		687	0.13131		637	0.24755
	686	0.13519		686	0.13287		636	0.25144
	685	0.13673		685	0.13445		635	0.25533
	684	0.13829		684	0.13604		634	0.25924
	683	0.13987		683	0.13766		633	0.26316
	682	0.14147		682	0.13929		632	0.26707
	681	0.14308		681	0.14093		631	0.27096
	680	0.14473		680	0.14261		630	0.27484
	679	0.14638		679	0.14429		629	0.27872
	678	0.14806		678	0.146		628	0.28257
	677	0.14975		677	0.14771		627	0.28642
	676	0.15145		676	0.14942		626	0.29025
	675	0.15314		675	0.15114		625	0.29409
	674	0.15488		674	0.1529		624	0.29792
	673	0.15659		673	0.15464		623	0.30176
	672	0.15832		672	0.15638		622	0.30558
	671	0.16004		671	0.15813		621	0.3094
	670	0.16177		670	0.15989		620	0.31322
	669	0.16352		669	0.16165		619	0.31704
	668	0.16527		668	0.16341		618	0.32084
	667	0.16703		667	0.16518		617	0.32461
	666	0.16882		666	0.16696		616	0.32838
	665	0.17061		665	0.16875		615	0.33211
	664	0.17242		664	0.17057		614	0.33581
	663	0.17426		663	0.17242		613	0.33948
	662	0.17613		662	0.17431		612	0.34311
	661	0.17804		661	0.17623		611	0.3467
	660	0.18		660	0.17821		610	0.35026
	659	0.182		659	0.18023		609	0.35377
	658	0.18406		658	0.18232		608	0.35723
	657	0.18619		657	0.18446		607	0.36063
	656	0.18838		656	0.18668		606	0.36399
	655	0.19063		655	0.18896		605	0.36728
	654	0.19297		654	0.19131		604	0.37049
	653	0.19537		653	0.19374		603	0.37367
	652	0.19786		652	0.19625		602	0.37679
	651	0.20042		651	0.19884		601	0.37986
	650	0.20306		650	0.2015		600	0.38304
	649	0.2058		649	0.20425		599	0.3861
	648	0.20863		648	0.20711		598	0.38913
	647	0.21156		647	0.21005		597	0.39222
	646	0.21457		646	0.21308		596	0.39533
	645	0.21766		645	0.2162		595	0.39848
	644	0.22084		644	0.21943		594	0.40167
	643	0.2241		643	0.22272		593	0.40491
	642	0.22741		642	0.2261		592	0.40824
	641	0.23079		641	0.22953		591	0.41162
	640	0.23422		640	0.23301		590	0.41507
	639	0.23769		639	0.23654		589	0.41858
	638	0.24121		638	0.24011		588	0.42216
	637	0.24475		637	0.2437		587	0.42581
	636	0.24831		636	0.2473		586	0.42953
	635	0.25187		635	0.25089		585	0.43329
	634	0.25545		634	0.25451		584	0.43715
	633	0.25902		633	0.25812		583	0.44109
	632	0.26258		632	0.26172		582	0.44508
	631	0.26614		631	0.26531		581	0.44913
	630	0.2697		630	0.26888		580	0.45321
	629	0.27323		629	0.27244		579	0.45732
	628	0.27676		628	0.27598		578	0.46145
	627	0.28028		627	0.27951		577	0.4656
	626	0.28377		626	0.28302		576	0.46976
	625	0.28726		625	0.28651		575	0.47393
	624	0.29071		624	0.28999		574	0.47812
	623	0.29417		623	0.29346		573	0.48231
	622	0.29761		622	0.29693		572	0.4865
	621	0.30105		621	0.3004		571	0.49065
	620	0.30448		620	0.30386		570	0.49478
	619	0.30791		619	0.30731		569	0.49889
	618	0.3113		618	0.31073		568	0.50296
	617	0.3147		617	0.31414		567	0.50697
	616	0.31806		616	0.31755		566	0.51096
	615	0.3214		615	0.32093		565	0.51489
	614	0.32472		614	0.32427		564	0.51877
	613	0.32801		613	0.32759		563	0.52259
	612	0.33126		612	0.33087		562	0.52635
	611	0.33449		611	0.33413		561	0.53005
	610	0.33768		610	0.33733		560	0.53368
	609	0.34082		609	0.34051		559	0.53721
	608	0.34394		608	0.34363		558	0.54067
	607	0.34698		607	0.34671		557	0.54405
	606	0.34997		606	0.34971		556	0.54732
	605	0.35291		605	0.35265		555	0.55049
	604	0.3558		604	0.35553		554	0.55355
	603	0.35864		603	0.35834		553	0.55653
	602	0.36141		602	0.36111		552	0.55938
	601	0.36415		601	0.36383		551	0.56216
	600	0.36659		600	0.3665		550	0.5648
	599	0.36928		599	0.36917		549	0.56736
	598	0.37199		598	0.37186		548	0.56981
	597	0.3747		597	0.37457		547	0.57219
	596	0.37743		596	0.37729		546	0.57444
	595	0.38019		595	0.38005		545	0.57657
	594	0.38298		594	0.38286		544	0.57861
	593	0.38583		593	0.38569		543	0.58056
	592	0.38871		592	0.38857		542	0.5824
	591	0.39164		591	0.3915		541	0.58412
	590	0.39466		590	0.3945		540	0.58572
	589	0.39773		589	0.39756		539	0.58726
	588	0.40084		588	0.40066		538	0.58867
	587	0.40401		587	0.40384		537	0.58997
	586	0.40725		586	0.40709		536	0.59117
	585	0.41054		585	0.41038		535	0.59226
	584	0.41389		584	0.41374		534	0.59327
	583	0.41729		583	0.41714		533	0.59416
	582	0.42075		582	0.42059		532	0.59493
	581	0.42424		581	0.42409		531	0.59557
	580	0.42776		580	0.4276		530	0.59613
	579	0.43129		579	0.43112		529	0.59653
	578	0.43484		578	0.43466		528	0.5968
	577	0.43842		577	0.43824		527	0.59695
	576	0.442		576	0.44181		526	0.59698
	575	0.44558		575	0.44538		525	0.5969
	574	0.44919		574	0.44895		524	0.59666
	573	0.45281		573	0.45255		523	0.59629
	572	0.45642		572	0.45614		522	0.59583
	571	0.46002		571	0.45971		521	0.59523
	570	0.46359		570	0.46325		520	0.5938
	569	0.46711		569	0.46676		519	0.59297
	568	0.47059		568	0.47021		518	0.59198
	567	0.474		567	0.47362		517	0.59088
	566	0.4774		566	0.47696		516	0.58965
	565	0.48071		565	0.48024		515	0.58831
	564	0.48394		564	0.48349		514	0.58684
	563	0.48715		563	0.48665		513	0.58523
	562	0.4903		562	0.48976		512	0.5835
	561	0.49341		561	0.49285		511	0.58169
	560	0.49644		560	0.4959		510	0.57972
	559	0.49944		559	0.49887		509	0.57763
	558	0.50238		558	0.50179		508	0.57544
	557	0.50524		557	0.50461		507	0.57314
	556	0.50804		556	0.50739		506	0.57074
	555	0.51075		555	0.51004		505	0.56824
	554	0.51336		554	0.51261		504	0.56567
	553	0.51584		553	0.51504		503	0.56302
	552	0.51826		552	0.51739		502	0.56029
	551	0.52059		551	0.51964		501	0.55749
	550	0.52281		550	0.52184		500	0.55465
	549	0.5249		549	0.52394		499	0.55173
	548	0.52695		548	0.52599		498	0.54879
	547	0.52891		547	0.52789		497	0.5458
	546	0.53077		546	0.52969		496	0.54278
	545	0.53253		545	0.53144		495	0.53977
	544	0.5342		544	0.53314		494	0.53672
	543	0.53581		543	0.53473		493	0.53369
	542	0.53733		542	0.53623		492	0.53065
	541	0.53875		541	0.5376		491	0.52761
	540	0.54012		540	0.53897		490	0.5246
	539	0.54137		539	0.54025		489	0.5216
	538	0.54256		538	0.54149		488	0.51864
	537	0.54364		537	0.54256		487	0.51568
	536	0.54467		536	0.54353		486	0.51278
	535	0.54558		535	0.54443		485	0.50989
	534	0.54641		534	0.54529		484	0.50703
	533	0.54711		533	0.54601		483	0.50419
	532	0.54779		532	0.54655		482	0.50138
	531	0.54833		531	0.54705		481	0.49856
	530	0.54872		530	0.54749		480	0.49577
	529	0.54903		529	0.54783		479	0.49295
	528	0.54924		528	0.54808		478	0.49008
	527	0.54935		527	0.54824		477	0.4872
	526	0.54935		526	0.54831		476	0.48425
	525	0.54924		525	0.54823		475	0.48121
	524	0.54905		524	0.54808		474	0.47808
	523	0.54873		523	0.54781		473	0.47482
	522	0.54835		522	0.54743		472	0.47145
	521	0.54781		521	0.54691		471	0.46796
	520	0.54691		520	0.54563		470	0.46431
	519	0.54617		519	0.54496		469	0.46053
	518	0.54533		518	0.54416		468	0.45662
	517	0.54437		517	0.54324		467	0.45258
	516	0.54331		516	0.54226		466	0.44838
	515	0.54215		515	0.54117		465	0.44403
	514	0.54089		514	0.53996		464	0.43955
	513	0.53947		513	0.53862		463	0.43492
	512	0.53795		512	0.53718		462	0.43016
	511	0.53633		511	0.53566		461	0.42521
	510	0.53465		510	0.53399		460	0.42016
	509	0.53282		509	0.53218		459	0.415
	508	0.5309		508	0.5303		458	0.40968
	507	0.52888		507	0.52831		457	0.40426
	506	0.52674		506	0.52623		456	0.39872
	505	0.52449		505	0.52405		455	0.39314
	504	0.52207		504	0.52174		454	0.38754
	503	0.51959		503	0.51937		453	0.38189
	502	0.51704		502	0.51694		452	0.37626
	501	0.51443		501	0.51439		451	0.37072
	500	0.51168		500	0.51177		450	0.36525
	499	0.50892		499	0.50907		449	0.35989
	498	0.50611		498	0.50628		448	0.35465
	497	0.50325		497	0.50342		447	0.34954
	496	0.50032		496	0.50048		446	0.3446
	495	0.49732		495	0.4975		445	0.3398
	494	0.49428		494	0.49448		444	0.33517
	493	0.49119		493	0.49142		443	0.33071
	492	0.48804		492	0.48831		442	0.32645
	491	0.48485		491	0.48519		441	0.32237
	490	0.48164		490	0.48201		440	0.31845
	489	0.47844		489	0.4788		439	0.31471
	488	0.47519		488	0.47558		438	0.31113
	487	0.47193		487	0.47232		437	0.30774
	486	0.46865		486	0.46906		436	0.3045
	485	0.46538		485	0.46574		435	0.3014
	484	0.46211		484	0.46246		434	0.29847
	483	0.45885		483	0.45915		433	0.29569
	482	0.45557		482	0.45583		432	0.29305
	481	0.45227		481	0.45249		431	0.29055
	480	0.44898		480	0.44913		430	0.28818
	479	0.44569		479	0.44579		429	0.28594
	478	0.44236		478	0.44239		428	0.28382
	477	0.43899		477	0.43897		427	0.28184
	476	0.43556		476	0.4355		426	0.27998
	475	0.43211		475	0.43197		425	0.27831
	474	0.4286		474	0.42838		424	0.27687
	473	0.42497		473	0.42468		423	0.27571
	472	0.42128		472	0.42091		422	0.27492
	471	0.41747		471	0.41701		421	0.27455
	470	0.41359		470	0.41305		420	0.27476
	469	0.40959		469	0.40899		419	0.27562
	468	0.40549		468	0.40486		418	0.27727
	467	0.40132		467	0.40066		417	0.27989
	466	0.39705		466	0.39637		416	0.28358
	465	0.39271		465	0.39199		415	0.2885
	464	0.38828		464	0.38754		414	0.29481
	463	0.38373		463	0.383		413	0.30266
	462	0.37912		462	0.37837		412	0.31226
	461	0.37438		461	0.37365		411	0.32364
	460	0.36957		460	0.36883		410	0.33691
	459	0.36467		459	0.36394		409	0.35205
	458	0.35968		458	0.35899		408	0.36888
	457	0.35462		457	0.35395		407	0.38701
	456	0.34952		456	0.34887		406	0.40593
	455	0.34438		455	0.34376		405	0.42486
	454	0.33924		454	0.33865		404	0.44284
	453	0.3341		453	0.33355		403	0.45875
	452	0.32899		452	0.3285		402	0.47166
	451	0.32394		451	0.32351		401	0.48105
	450	0.31895		450	0.31859		400	0.48694
	449	0.31406		449	0.31377		399	0.49007
	448	0.30926		448	0.30904		398	0.49163
	447	0.30458		447	0.30445		397	0.49297
	446	0.30003		446	0.29995		396	0.49529
	445	0.29565		445	0.29562		395	0.4994
	444	0.29142		444	0.29144		394	0.50584
	443	0.28736		443	0.28743		393	0.51476
	442	0.28343		442	0.28356		392	0.52596
	441	0.27969		441	0.27986		391	0.53902
	440	0.27612		440	0.27633		390	0.55335
	439	0.2727		439	0.27298		389	0.56834
	438	0.26945		438	0.26977		388	0.58357
	437	0.26635		437	0.26673		387	0.59856
	436	0.26343		436	0.26386		386	0.61315
	435	0.26064		435	0.26113		385	0.62705
	434	0.25803		434	0.25858		384	0.64005
	433	0.25557		433	0.2562		383	0.65193
	432	0.25326		432	0.25396		382	0.66238
	431	0.25111		431	0.25187		381	0.6714
	430	0.24912		430	0.24994		380	0.67886
	429	0.24728		429	0.24818		379	0.68472
	428	0.24562		428	0.2466		378	0.68922
	427	0.2441		427	0.24516		377	0.69253
	426	0.24276		426	0.24389		376	0.69507
	425	0.24163		425	0.24285		375	0.69691
	424	0.24073		424	0.24206		374	0.69804
	423	0.2401		423	0.24155		373	0.6988
	422	0.2398		422	0.24139		372	0.69938
	421	0.23993		421	0.24165		371	0.6998
	420	0.24037		420	0.2421		370	0.69876
	419	0.24158		419	0.24346		369	0.69906
	418	0.24349		418	0.2455		368	0.6994
	417	0.24624		417	0.24836		367	0.69959
	416	0.24986		416	0.25213		366	0.6996
	415	0.25455		415	0.25695		365	0.69981
	414	0.26042		414	0.26294		364	0.69994
	413	0.26761		413	0.27024		363	0.70003
	412	0.27627		412	0.279		362	0.69996
	411	0.28651		411	0.28934		361	0.69985
	410	0.29836		410	0.30132		360	0.69984
	409	0.31184		409	0.31491		359	0.69966
	408	0.32685		408	0.33008		358	0.69941
	407	0.34307		407	0.34649		357	0.69917
	406	0.3601		406	0.36376		356	0.69888
	405	0.37729		405	0.38123		355	0.69846
	404	0.39387		404	0.39802		354	0.69788
	403	0.40888		403	0.4133		353	0.69728
	402	0.42147		402	0.42616		352	0.69653
	401	0.43101		401	0.43595		351	0.69571
	400	0.43732		400	0.44245		350	0.69451
	399	0.44096		399	0.44617		349	0.69332
	398	0.44285		398	0.44807		348	0.69202
	397	0.44411		397	0.44926		347	0.69027
	396	0.44588		396	0.45089		346	0.68831
	395	0.44909		395	0.45386		345	0.68606
	394	0.45429		394	0.45874		344	0.68353
	393	0.4617		393	0.46582		343	0.68071
	392	0.4713		392	0.47501		342	0.67741
	391	0.48271		391	0.486		341	0.67373
	390	0.49546		390	0.49826		340	0.66817
	389	0.50898		389	0.51125		339	0.66335
	388	0.52285		388	0.5245		338	0.65805
	387	0.53664		387	0.5377		337	0.65232
	386	0.55012		386	0.55052		336	0.64613
	385	0.56302		385	0.56274		335	0.6394
	384	0.57522		384	0.57423		334	0.63227
	383	0.58661		383	0.58495		333	0.62485
	382	0.59683		382	0.59458		332	0.61708
	381	0.60581		381	0.60279		331	0.60926
	380	0.61338		380	0.60977		330	0.60129
	379	0.61955		379	0.61545		329	0.59342
	378	0.6244		378	0.61998		328	0.58544
	377	0.62796		377	0.6233		327	0.57762
	376	0.63065		376	0.62567		326	0.56989
	375	0.63258		375	0.6275		325	0.5624
	374	0.63393		374	0.62888		324	0.55523
	373	0.63478		373	0.62966		323	0.54862
	372	0.63546		372	0.63021		322	0.54248
	371	0.63598		371	0.63047		321	0.53699
	370	0.6353		370	0.62964		320	0.53211
	369	0.63565		369	0.63005		319	0.52775
	368	0.63598		368	0.6304		318	0.52408
	367	0.6362		367	0.63074		317	0.52103
	366	0.63637		366	0.63098		316	0.5188
	365	0.63654		365	0.63107		315	0.51742
	364	0.63665		364	0.63106		314	0.51693
	363	0.63676		363	0.63104		313	0.51767
	362	0.63675		362	0.63105		312	0.51964
	361	0.63679		361	0.63103		311	0.52274
	360	0.63663		360	0.63102		310	0.52728
	359	0.63661		359	0.63083		309	0.53299
	358	0.63634		358	0.63068		308	0.54029
	357	0.63604		357	0.63047		307	0.54894
	356	0.63571		356	0.63021		306	0.55881
	355	0.63522		355	0.62989		305	0.57017
	354	0.63464		354	0.62939		304	0.58253
	353	0.63394		353	0.6289		303	0.59571
	352	0.63316		352	0.62825		302	0.6094
	351	0.63223		351	0.62738		301	0.62286
	350	0.63103		350	0.62634		300	0.6356
	349	0.62968		349	0.62511		299	0.64724
	348	0.6282		348	0.62368		298	0.6571
	347	0.6265		347	0.62203		297	0.66479
	346	0.62443		346	0.62015		296	0.67029
	345	0.62219		345	0.61813		295	0.67403
	344	0.61959		344	0.61595		294	0.67607
	343	0.61668		343	0.61325		293	0.67683
	342	0.61342		342	0.61017		292	0.67678
	341	0.60971		341	0.60678		291	0.67633
	340	0.63116		340	0.63004		290	0.6754
	339	0.62563		339	0.62459		289	0.67402
	338	0.61935		338	0.6187		288	0.67261
	337	0.61259		337	0.61225		287	0.67106
	336	0.60543		336	0.60533		286	0.66924
	335	0.59777		335	0.59802		285	0.66705
	334	0.5899		334	0.59035		284	0.66485
	333	0.58159		333	0.58236		283	0.66247
	332	0.57325		332	0.5741		282	0.66016
	331	0.56489		331	0.56591		281	0.65792
	330	0.55653		330	0.55765		280	0.6552
	329	0.54826		329	0.54952		279	0.65253
	328	0.5402		328	0.54148		278	0.64986
	327	0.5324		327	0.53374		277	0.64712
	326	0.52493		326	0.52641		276	0.64426
	325	0.5178		325	0.51939		275	0.64131
	324	0.51111		324	0.5128		274	0.63782
	323	0.50491		323	0.50657		273	0.63462
	322	0.49915		322	0.5009		272	0.63122
	321	0.49397		321	0.49592		271	0.62754
	320	0.48928		320	0.49139		270	0.6235
	319	0.4851		319	0.4874		269	0.61959
	318	0.4816		318	0.48409		268	0.61549
	317	0.47878		317	0.48151		267	0.6113
	316	0.47661		316	0.47968		266	0.60658
	315	0.47525		315	0.47858		265	0.60182
	314	0.4748		314	0.47827		264	0.59718
	313	0.47524		313	0.4789		263	0.59191
	312	0.47664		312	0.48053		262	0.58646
	311	0.47917		311	0.48323		261	0.58095
	310	0.48284		310	0.48698		260	0.57522
	309	0.48781		309	0.49188		259	0.56957
	308	0.49405		308	0.49811		258	0.56339
	307	0.50173		307	0.50566		257	0.55734
	306	0.51085		306	0.51457		256	0.55103
	305	0.52145		305	0.52485		255	0.54475
	304	0.53347		304	0.53647		254	0.53858
	303	0.54679		303	0.54936		253	0.53231
	302	0.56129		302	0.56324		252	0.52602
	301	0.57655		301	0.57784		251	0.51941
	300	0.59218		300	0.5927		250	0.51276
	299	0.60758		299	0.60725		249	0.50594
	298	0.62219		298	0.62089		248	0.49879
	297	0.63539		297	0.6332		247	0.49167
	296	0.6467		296	0.64372		246	0.48416
	295	0.65565		295	0.65209		245	0.47656
	294	0.66247		294	0.65845		244	0.46911
	293	0.66746		293	0.663		243	0.4614
	292	0.67086		292	0.66605		242	0.45413
	291	0.67297		291	0.66815		241	0.44675
	290	0.67433		290	0.66958		240	0.43894
	289	0.67514		289	0.67049		239	0.43198
	288	0.6758		288	0.67116		238	0.4246
	287	0.67625		287	0.67158		237	0.41724
	286	0.67652		286	0.67196		236	0.40932
	285	0.67673		285	0.67218		235	0.40197
	284	0.67687		284	0.67223		234	0.39482
	283	0.67708		283	0.67241		233	0.38793
	282	0.67714		282	0.67247		232	0.38082
	281	0.67706		281	0.6725		231	0.37386
	280	0.67719		280	0.67254		230	0.36756
	279	0.67717		279	0.67266		229	0.36147
	278	0.67717		278	0.67268		228	0.35495
	277	0.67714		277	0.67264		227	0.34866
	276	0.67717		276	0.67263		226	0.34296
	275	0.67723		275	0.67262		225	0.33747
	274	0.67732		274	0.67268		224	0.33223
	273	0.67734		273	0.67264		223	0.32718
	272	0.67742		272	0.67257		222	0.3228
	271	0.67738		271	0.67266		221	0.31856
	270	0.6774		270	0.67277		220	0.3143
	269	0.67736		269	0.67289		219	0.31041
	268	0.67736		268	0.673		218	0.30689
	267	0.67741		267	0.67317		217	0.3034
	266	0.67754		266	0.67335		216	0.30018
	265	0.67771		265	0.67356		215	0.29741
	264	0.67792		264	0.6737		214	0.29462
	263	0.67807		263	0.67392		213	0.29225
	262	0.67835		262	0.6741		212	0.29013
	261	0.67858		261	0.67426		211	0.28837
	260	0.67876		260	0.67447		210	0.28677
	259	0.67896		259	0.67475		209	0.28533
	258	0.67915		258	0.67508		208	0.28406
	257	0.67941		257	0.67543		207	0.28333
	256	0.67961		256	0.67581		206	0.2823
	255	0.67985		255	0.6763		205	0.28146
	254	0.68003		254	0.67679		204	0.28068
	253	0.68031		253	0.67729		203	0.27977
	252	0.68067		252	0.67776		202	0.27891
	251	0.68105		251	0.6783		201	0.27827
	250	0.68138		250	0.67884		200	0.27771
	249	0.68189		249	0.67937
	248	0.6824		248	0.68017
	247	0.68291		247	0.68099
	246	0.68352		246	0.682
	245	0.68421		245	0.68305
	244	0.68499		244	0.68427
	243	0.68595		243	0.68565
	242	0.68708		242	0.68725
	241	0.68835		241	0.68902
	240	0.68976		240	0.69098
	239	0.69131		239	0.69328
	238	0.6931		238	0.696
	237	0.6952		237	0.69915
	236	0.69753		236	0.70266
	235	0.70035		235	0.70665
	234	0.70347		234	0.71127
	233	0.70734		233	0.71647
	232	0.71153		232	0.72232
	231	0.71609		231	0.72878
	230	0.72121		230	0.73583
	229	0.72682		229	0.7436
	228	0.73297		228	0.75196
	227	0.73945		227	0.7611
	226	0.74638		226	0.77074
	225	0.75387		225	0.78094
	224	0.76168		224	0.7918
	223	0.76972		223	0.80308
	222	0.77789		222	0.81454
	221	0.78604		221	0.82578
	220	0.79411		220	0.83698
	219	0.80174		219	0.84786
	218	0.80904		218	0.85804
	217	0.81577		217	0.86716
	216	0.82174		216	0.87532
	215	0.82669		215	0.88212
	214	0.83065		214	0.88769
	213	0.83363		213	0.89163
	212	0.83567		212	0.89396
	211	0.83644		211	0.89486
	210	0.8363		210	0.89408
	209	0.83532		209	0.89222
	208	0.83349		208	0.88917
	207	0.83084		207	0.88508
	206	0.82772		206	0.88004
	205	0.82417		205	0.87433
	204	0.82032		204	0.86839
	203	0.81651		203	0.8622
	202	0.81238		202	0.85569
	201	0.8085		201	0.84894
	200	0.80436		200	0.84254

## Sheet: Fig 5
	Wavelength	Absorbance								Time	SOC					Wavelength	Absorbance
	nm	arb.u.								min	%	%				nm	arb.u.
		0 min	10 min	20 min	30 min	40 min	50 min	60 min									1	2	3		StDev at 525 nm
	1300	-0.00495	-0.00332	-0.00473	-0.00534	-0.00662	-0.00852	-0.00846		0	0.07322	0.01699				1300	0.02774	-0.01622	-0.00418		0.02
	1299	-0.00474	-0.00302	-0.00438	-0.00491	-0.00615	-0.00801	-0.00792		10	0.27556	0.26644				1299	0.02814	-0.01518	-0.00321
	1298	-0.00453	-0.0027	-0.00402	-0.0045	-0.00567	-0.00752	-0.0074		20	0.39107	0.43092				1298	0.02854	-0.01416	-0.00219
	1297	-0.00434	-0.00239	-0.00367	-0.0041	-0.00521	-0.00704	-0.0069		30	0.48818	0.5322				1297	0.02893	-0.01301	-0.00134
	1296	-0.00414	-0.00211	-0.00332	-0.00369	-0.00475	-0.00656	-0.00637		40	0.56841	0.61036				1296	0.02931	-0.01195	-0.000385454
	1295	-0.00395	-0.00182	-0.00298	-0.00328	-0.00428	-0.00607	-0.00585		50	0.62666	0.6661				1295	0.02966	-0.01099	0.000438548
	1294	-0.00378	-0.00154	-0.00267	-0.00291	-0.00385	-0.00561	-0.00537		60	0.67339	0.713				1294	0.03001	-0.00999	0.00118
	1293	-0.0036	-0.00127	-0.00235	-0.00252	-0.00342	-0.00514	-0.00488								1293	0.03036	-0.0091	0.00206
	1292	-0.00342	-0.00102	-0.00202	-0.00215	-0.003	-0.00469	-0.00439								1292	0.0307	-0.00805	0.00289
	1291	-0.00327	-0.000751541	-0.00171	-0.00179	-0.0026	-0.00424	-0.0039								1291	0.03103	-0.00709	0.00374
	1290	-0.00313	-0.000505734	-0.00142	-0.00143	-0.0022	-0.00381	-0.00346								1290	0.03135	-0.00623	0.00457
	1289	-0.00299	-0.000261202	-0.00112	-0.00108	-0.00181	-0.00338	-0.00301								1289	0.03167	-0.0053	0.00546
	1288	-0.00286	-1.34182e-05	-0.000821555	-0.000719642	-0.00141	-0.00295	-0.00255								1288	0.03197	-0.00442	0.00634
	1287	-0.00274	0.000235806	-0.000514501	-0.000383694	-0.00101	-0.00253	-0.00209								1287	0.0323	-0.00348	0.00724
	1286	-0.00262	0.000486635	-0.000215638	-2.78654e-05	-0.000615425	-0.00211	-0.00163								1286	0.0326	-0.0026	0.00801
	1285	-0.0025	0.000720713	7.18655e-05	0.000312816	-0.000219712	-0.00169	-0.00118								1285	0.03291	-0.00169	0.00886
	1284	-0.00238	0.000938861	0.000365419	0.000647036	0.000188431	-0.00126	-0.000728903								1284	0.0332	-0.000817981	0.00964
	1283	-0.00225	0.00117	0.000651605	0.000988459	0.000572536	-0.000854894	-0.000271903								1283	0.03351	6.68919e-05	0.01049
	1282	-0.00213	0.00139	0.000942606	0.00132	0.00096261	-0.000437079	0.000172831								1282	0.0338	0.000944401	0.01133
	1281	-0.00201	0.00162	0.00123	0.00166	0.00135	-6.99721e-06	0.000631642								1281	0.03408	0.00185	0.01212
	1280	-0.00187	0.00184	0.00151	0.002	0.00173	0.000400817	0.00108								1280	0.03434	0.00272	0.01295
	1279	-0.00176	0.00206	0.00178	0.00232	0.0021	0.000797476	0.00152								1279	0.0346	0.00358	0.01379
	1278	-0.00166	0.00228	0.00205	0.00264	0.00247	0.00119	0.00195								1278	0.03485	0.00445	0.0146
	1277	-0.00157	0.00247	0.00231	0.00294	0.00284	0.00159	0.00238								1277	0.03512	0.00533	0.01538
	1276	-0.00146	0.00268	0.00259	0.00326	0.00319	0.00199	0.00281								1276	0.03537	0.00617	0.01619
	1275	-0.00138	0.00289	0.00284	0.00358	0.00355	0.00238	0.00323								1275	0.03562	0.00702	0.01696
	1274	-0.00129	0.00307	0.00308	0.00387	0.00389	0.00275	0.00364								1274	0.03586	0.00779	0.01771
	1273	-0.0012	0.00325	0.00333	0.00418	0.00426	0.00315	0.00405								1273	0.03609	0.00861	0.01848
	1272	-0.00111	0.00342	0.00357	0.00447	0.0046	0.00353	0.00445								1272	0.03633	0.00936	0.01919
	1271	-0.00102	0.0036	0.00379	0.00474	0.00494	0.0039	0.00484								1271	0.03653	0.01007	0.0199
	1270	-0.000936371	0.00378	0.00403	0.00503	0.00528	0.00427	0.00525								1270	0.03674	0.01075	0.02056
	1269	-0.000864674	0.00394	0.00425	0.00531	0.0056	0.00462	0.00563								1269	0.03694	0.01141	0.02122
	1268	-0.000774476	0.00411	0.00447	0.00558	0.00593	0.00498	0.00603								1268	0.03716	0.01209	0.02184
	1267	-0.000707747	0.00426	0.00468	0.00584	0.00625	0.00533	0.00642								1267	0.03737	0.0127	0.02247
	1266	-0.000644883	0.00442	0.0049	0.00611	0.00656	0.00567	0.00678								1266	0.03757	0.0133	0.02302
	1265	-0.000568589	0.00458	0.00512	0.00639	0.00688	0.00603	0.00716								1265	0.03777	0.01392	0.02359
	1264	-0.000502358	0.00472	0.00532	0.00664	0.00718	0.00637	0.00752								1264	0.03796	0.01454	0.02414
	1263	-0.000443244	0.00486	0.00551	0.00688	0.00749	0.0067	0.00788								1263	0.03816	0.01516	0.02467
	1262	-0.000390983	0.005	0.00571	0.00712	0.00779	0.00703	0.00821								1262	0.03835	0.01572	0.02521
	1261	-0.000344152	0.00513	0.0059	0.00735	0.00807	0.00735	0.00855								1261	0.03852	0.01628	0.02572
	1260	-0.000290899	0.00527	0.00608	0.00759	0.00837	0.00767	0.00891								1260	0.03871	0.01683	0.02624
	1259	-0.000240568	0.00541	0.00627	0.00784	0.00866	0.00798	0.00926								1259	0.03888	0.01735	0.02676
	1258	-0.000216276	0.00554	0.00645	0.00807	0.00895	0.00828	0.0096								1258	0.03908	0.01785	0.02725
	1257	-0.000185603	0.00566	0.00662	0.00829	0.00922	0.00859	0.00994								1257	0.03926	0.0183	0.02773
	1256	-0.000158145	0.00578	0.00681	0.00852	0.0095	0.00889	0.01029								1256	0.03942	0.01877	0.02821
	1255	-0.000127975	0.00589	0.00698	0.00874	0.00978	0.0092	0.01062								1255	0.0396	0.01919	0.02869
	1254	-0.000109729	0.00599	0.00714	0.00895	0.01004	0.00949	0.01095								1254	0.03974	0.01963	0.02912
	1253	-8.48761e-05	0.00609	0.00731	0.00917	0.01031	0.0098	0.01127								1253	0.03991	0.02005	0.02954
	1252	-4.95896e-05	0.0062	0.00748	0.00938	0.01058	0.01011	0.01162								1252	0.04007	0.02046	0.02997
	1251	-3.10018e-05	0.0063	0.00764	0.00959	0.01084	0.0104	0.01195								1251	0.04021	0.02087	0.03039
	1250	-1.09815e-05	0.00641	0.00782	0.0098	0.01111	0.01071	0.01228								1250	0.04038	0.02128	0.03079
	1249	1.25538e-05	0.0065	0.00797	0.01001	0.01135	0.011	0.01261								1249	0.04053	0.02168	0.03116
	1248	3.4451e-05	0.0066	0.00813	0.01023	0.01162	0.01131	0.01294								1248	0.04069	0.02204	0.03158
	1247	5.45823e-05	0.0067	0.00829	0.01043	0.01187	0.01161	0.01327								1247	0.04086	0.0224	0.03195
	1246	6.93959e-05	0.00678	0.00844	0.01063	0.01211	0.01189	0.01358								1246	0.04101	0.02276	0.03233
	1245	8.39377e-05	0.00688	0.00859	0.01084	0.01237	0.01218	0.01391								1245	0.04116	0.02312	0.03271
	1244	0.000103608	0.00696	0.00873	0.01104	0.01261	0.01246	0.01424								1244	0.04131	0.02346	0.03306
	1243	0.000114413	0.00704	0.00888	0.01122	0.01286	0.01273	0.01456								1243	0.04146	0.0238	0.0334
	1242	0.000130617	0.00712	0.00902	0.01142	0.01311	0.01301	0.01488								1242	0.04159	0.02413	0.03375
	1241	0.00012632	0.00719	0.00915	0.01161	0.01335	0.01327	0.01518								1241	0.04173	0.02449	0.03408
	1240	0.000145744	0.00728	0.0093	0.01181	0.0136	0.01356	0.0155								1240	0.04188	0.02483	0.03441
	1239	0.000151397	0.00734	0.00943	0.01199	0.01384	0.01384	0.01582								1239	0.04202	0.02514	0.03474
	1238	0.000160404	0.00742	0.00955	0.01216	0.0141	0.01412	0.01613								1238	0.04221	0.02547	0.03504
	1237	0.000181065	0.00749	0.00969	0.01236	0.01434	0.0144	0.01643								1237	0.04237	0.02579	0.03538
	1236	0.00019413	0.00757	0.00981	0.01256	0.01458	0.0147	0.01674								1236	0.04254	0.02609	0.03569
	1235	0.000224611	0.00767	0.00996	0.01276	0.01485	0.015	0.01708								1235	0.0427	0.02639	0.03601
	1234	0.000228097	0.00773	0.01009	0.01295	0.01509	0.01528	0.01737								1234	0.04286	0.02667	0.03631
	1233	0.000258458	0.00781	0.01023	0.01316	0.01535	0.01557	0.01768								1233	0.04302	0.02697	0.03661
	1232	0.00026553	0.00788	0.01035	0.01335	0.01558	0.01585	0.01798								1232	0.04317	0.02725	0.03691
	1231	0.000267669	0.00794	0.01049	0.01353	0.01582	0.01614	0.01829								1231	0.04332	0.02752	0.03722
	1230	0.000265284	0.00801	0.01062	0.01372	0.01607	0.01642	0.01861								1230	0.04348	0.0278	0.03753
	1229	0.00026839	0.00806	0.01075	0.01389	0.01631	0.01668	0.01892								1229	0.04364	0.02807	0.03782
	1228	0.000266769	0.00812	0.01086	0.01408	0.01655	0.01697	0.01924								1228	0.0438	0.02833	0.03813
	1227	0.000273678	0.00818	0.011	0.01427	0.01679	0.01725	0.01958								1227	0.04397	0.02858	0.03842
	1226	0.000283305	0.00825	0.01114	0.01445	0.01704	0.01753	0.0199								1226	0.04414	0.02883	0.03872
	1225	0.000287732	0.00832	0.01128	0.01464	0.0173	0.01783	0.02023								1225	0.04431	0.02911	0.039
	1224	0.000285266	0.00837	0.01139	0.01484	0.01755	0.01811	0.02055								1224	0.04449	0.02937	0.03928
	1223	0.000288973	0.00841	0.01153	0.01503	0.0178	0.01839	0.02087								1223	0.04466	0.02962	0.03956
	1222	0.000300045	0.0085	0.01167	0.01523	0.01806	0.0187	0.02124								1222	0.04483	0.02989	0.03985
	1221	0.000299552	0.00857	0.01179	0.01542	0.01832	0.01899	0.02157								1221	0.045	0.03016	0.04011
	1220	0.000306214	0.00864	0.01193	0.01563	0.01861	0.01931	0.02192								1220	0.04518	0.03042	0.04038
	1219	0.000314101	0.00872	0.01208	0.01583	0.01889	0.01962	0.02229								1219	0.04535	0.03067	0.04064
	1218	0.000337242	0.00881	0.01222	0.01606	0.01918	0.01995	0.02265								1218	0.04554	0.03092	0.04087
	1217	0.000352838	0.00891	0.01237	0.01628	0.01946	0.02029	0.02302								1217	0.04572	0.03118	0.04111
	1216	0.00038272	0.009	0.01253	0.01651	0.01976	0.02064	0.02339								1216	0.04591	0.03142	0.04133
	1215	0.00041346	0.00908	0.01268	0.01676	0.02006	0.02097	0.02377								1215	0.04611	0.03167	0.04155
	1214	0.000433477	0.00918	0.01285	0.017	0.02037	0.02133	0.02415								1214	0.0463	0.03192	0.04178
	1213	0.000461114	0.00928	0.01301	0.01725	0.02067	0.02169	0.02453								1213	0.04652	0.03215	0.04199
	1212	0.000477317	0.00937	0.01318	0.01749	0.02098	0.02205	0.02491								1212	0.04673	0.03237	0.04221
	1211	0.000518699	0.00948	0.01339	0.01775	0.02133	0.02243	0.02533								1211	0.04695	0.03259	0.04245
	1210	0.000542304	0.00957	0.01356	0.01801	0.02168	0.0228	0.02572								1210	0.04717	0.03281	0.04267
	1209	0.000581078	0.00968	0.01376	0.01826	0.02202	0.02321	0.02613								1209	0.0474	0.03302	0.04289
	1208	0.000633479	0.00981	0.01396	0.01852	0.02235	0.02359	0.02656								1208	0.04759	0.03323	0.04311
	1207	0.000724743	0.00996	0.01418	0.01882	0.02274	0.02402	0.02702								1207	0.0478	0.03343	0.04333
	1206	0.000795442	0.0101	0.01442	0.01911	0.0231	0.02445	0.02747								1206	0.048	0.03364	0.04355
	1205	0.000868008	0.01024	0.01462	0.0194	0.02345	0.02486	0.02789								1205	0.04819	0.03383	0.04378
	1204	0.000970682	0.01041	0.01486	0.01971	0.02382	0.02528	0.02836								1204	0.04839	0.03403	0.044
	1203	0.0011	0.01059	0.01513	0.02001	0.02421	0.02572	0.02883								1203	0.04859	0.03421	0.04424
	1202	0.00122	0.01075	0.01537	0.02033	0.0246	0.02615	0.02929								1202	0.04878	0.0344	0.04448
	1201	0.00131	0.0109	0.01559	0.02064	0.02498	0.02656	0.02973								1201	0.04899	0.0346	0.04474
	1200	0.00141	0.01105	0.01597	0.02099	0.0254	0.02703	0.03029								1200	0.04957	0.03481	0.04498
	1199	0.00154	0.01121	0.01622	0.0213	0.02577	0.02747	0.03076								1199	0.04979	0.03504	0.04522
	1198	0.00168	0.0114	0.01648	0.02162	0.02617	0.02793	0.03123								1198	0.05003	0.03526	0.04549
	1197	0.00184	0.01158	0.01677	0.02196	0.02657	0.02837	0.03174								1197	0.05026	0.03551	0.04574
	1196	0.002	0.01178	0.01705	0.0223	0.02699	0.02884	0.03224								1196	0.05049	0.03573	0.046
	1195	0.00219	0.012	0.01736	0.02267	0.02743	0.02932	0.03279								1195	0.05073	0.03595	0.04626
	1194	0.00238	0.01224	0.01768	0.02305	0.02789	0.02982	0.03335								1194	0.05099	0.03616	0.04655
	1193	0.0026	0.0125	0.01802	0.02346	0.02836	0.03034	0.03392								1193	0.05127	0.03639	0.04681
	1192	0.00285	0.01278	0.0184	0.02391	0.02889	0.03091	0.03454								1192	0.05155	0.0366	0.04709
	1191	0.0031	0.01309	0.01878	0.02436	0.02944	0.03149	0.03517								1191	0.05185	0.03682	0.04734
	1190	0.00341	0.01344	0.01923	0.02485	0.03003	0.03214	0.03587								1190	0.05216	0.03705	0.04761
	1189	0.00375	0.01383	0.0197	0.02541	0.03066	0.03283	0.03658								1189	0.05247	0.03729	0.04789
	1188	0.00411	0.01426	0.02022	0.02599	0.03135	0.03356	0.03734								1188	0.05281	0.03753	0.04815
	1187	0.00452	0.01472	0.0208	0.02663	0.03205	0.03431	0.03814								1187	0.05317	0.03778	0.04842
	1186	0.00493	0.01519	0.02138	0.02726	0.0328	0.03509	0.03897								1186	0.05355	0.03801	0.04871
	1185	0.00539	0.01569	0.02201	0.02793	0.03355	0.03588	0.03984								1185	0.05399	0.03825	0.04898
	1184	0.00583	0.0162	0.02263	0.02863	0.03431	0.03671	0.0407								1184	0.05449	0.03847	0.04927
	1183	0.00629	0.0167	0.02325	0.02932	0.03506	0.03753	0.04157								1183	0.05501	0.0387	0.04954
	1182	0.00671	0.01719	0.02387	0.02999	0.03583	0.03833	0.04244								1182	0.0556	0.03896	0.04983
	1181	0.0071	0.01767	0.02444	0.03062	0.03655	0.03913	0.04327								1181	0.05623	0.0392	0.05011
	1180	0.00748	0.0181	0.02499	0.03125	0.03726	0.03989	0.04408								1180	0.05688	0.03948	0.0504
	1179	0.0078	0.01851	0.02548	0.03182	0.03792	0.04061	0.04485								1179	0.05756	0.03976	0.05069
	1178	0.00808	0.01886	0.02592	0.03234	0.03853	0.04127	0.04557								1178	0.05822	0.04008	0.05101
	1177	0.00831	0.01916	0.02631	0.03282	0.03909	0.04189	0.04624								1177	0.05885	0.04039	0.05134
	1176	0.00846	0.01938	0.02663	0.03323	0.03957	0.04241	0.04683								1176	0.05944	0.0407	0.05166
	1175	0.00858	0.01954	0.02688	0.03357	0.04	0.0429	0.04736								1175	0.05996	0.04099	0.052
	1174	0.00862	0.01965	0.02707	0.03385	0.04036	0.04331	0.04783								1174	0.06043	0.04132	0.05234
	1173	0.00859	0.0197	0.02721	0.03407	0.04064	0.04364	0.04823								1173	0.06083	0.04163	0.05272
	1172	0.0085	0.01967	0.02728	0.03419	0.04088	0.04391	0.04856								1172	0.06116	0.04193	0.0531
	1171	0.00837	0.01958	0.0273	0.03428	0.04104	0.04414	0.04881								1171	0.0614	0.04225	0.05349
	1170	0.00819	0.01947	0.02728	0.03434	0.04118	0.04434	0.04905								1170	0.06163	0.04257	0.05391
	1169	0.00799	0.01933	0.02724	0.03437	0.04131	0.0445	0.04926								1169	0.06183	0.0429	0.05432
	1168	0.00775	0.01914	0.02716	0.03436	0.04138	0.04464	0.04946								1168	0.06202	0.04324	0.05473
	1167	0.00748	0.01895	0.02706	0.03434	0.04143	0.04477	0.04963								1167	0.06218	0.04355	0.05515
	1166	0.00725	0.01874	0.02695	0.03432	0.04148	0.04491	0.04978								1166	0.06236	0.04389	0.05554
	1165	0.00698	0.01854	0.02684	0.03428	0.04154	0.04503	0.04994								1165	0.06255	0.04425	0.05593
	1164	0.00673	0.01833	0.02672	0.03425	0.04159	0.04515	0.05012								1164	0.06275	0.04462	0.05634
	1163	0.00648	0.01812	0.02661	0.03422	0.04163	0.04527	0.05027								1163	0.06291	0.04498	0.05672
	1162	0.00622	0.01794	0.02648	0.03418	0.04166	0.04538	0.05042								1162	0.06308	0.04535	0.05712
	1161	0.00599	0.01773	0.02638	0.03414	0.0417	0.04548	0.0506								1161	0.06324	0.04574	0.05752
	1160	0.00577	0.01751	0.02627	0.0341	0.04174	0.04556	0.05073								1160	0.06342	0.04614	0.05791
	1159	0.00551	0.01731	0.02613	0.03404	0.04173	0.04563	0.05084								1159	0.06357	0.04655	0.05833
	1158	0.00525	0.01709	0.02599	0.03395	0.0417	0.04566	0.05092								1158	0.0637	0.04695	0.05873
	1157	0.00498	0.01685	0.02582	0.03383	0.04164	0.04566	0.05096								1157	0.0638	0.04733	0.05916
	1156	0.0047	0.01659	0.02564	0.03368	0.04155	0.04563	0.05094								1156	0.06388	0.04774	0.05958
	1155	0.00441	0.01631	0.02542	0.03351	0.04142	0.04555	0.0509								1155	0.06395	0.04814	0.06003
	1154	0.0041	0.01603	0.02518	0.03329	0.04124	0.04543	0.05081								1154	0.06396	0.04853	0.0605
	1153	0.00379	0.01572	0.02496	0.03307	0.04107	0.04531	0.05072								1153	0.06395	0.04893	0.06095
	1152	0.00349	0.01545	0.02473	0.03286	0.04091	0.04518	0.05064								1152	0.06394	0.04934	0.06143
	1151	0.00319	0.01517	0.02451	0.03266	0.04076	0.04507	0.05057								1151	0.06396	0.04975	0.0619
	1150	0.00293	0.01495	0.02435	0.03252	0.04067	0.04502	0.05057								1150	0.06399	0.05074	0.06301
	1149	0.00271	0.01479	0.02424	0.03244	0.04062	0.04502	0.05064								1149	0.06407	0.05116	0.06351
	1148	0.00255	0.0147	0.02424	0.03244	0.0407	0.04512	0.0508								1148	0.06421	0.05159	0.06401
	1147	0.00244	0.01471	0.02432	0.03256	0.04086	0.04534	0.05107								1147	0.06443	0.05202	0.06454
	1146	0.00242	0.0148	0.02452	0.0328	0.04117	0.04568	0.05146								1146	0.06472	0.05245	0.06506
	1145	0.00247	0.01502	0.02484	0.03317	0.04161	0.04615	0.05198								1145	0.06513	0.05289	0.06561
	1144	0.00258	0.01533	0.02526	0.03365	0.04216	0.04674	0.05263								1144	0.06562	0.05336	0.06616
	1143	0.00276	0.01571	0.02577	0.03423	0.04282	0.04746	0.0534								1143	0.06621	0.05383	0.06672
	1142	0.00297	0.01616	0.02636	0.0349	0.04358	0.04827	0.05425								1142	0.06687	0.05433	0.06733
	1141	0.00321	0.01665	0.02699	0.03564	0.04441	0.04916	0.05522								1141	0.06759	0.05484	0.06794
	1140	0.00349	0.0172	0.02768	0.03642	0.04531	0.05012	0.05625								1140	0.06836	0.05539	0.06856
	1139	0.0038	0.01778	0.0284	0.03725	0.04628	0.05115	0.05736								1139	0.06918	0.05597	0.06922
	1138	0.0041	0.01837	0.02916	0.03814	0.04728	0.05224	0.05853								1138	0.07004	0.05659	0.0699
	1137	0.00444	0.019	0.02995	0.03909	0.04835	0.05338	0.05976								1137	0.07096	0.05723	0.07062
	1136	0.00478	0.01965	0.03077	0.04005	0.04945	0.05457	0.06104								1136	0.0719	0.05791	0.07138
	1135	0.00513	0.02033	0.03162	0.04105	0.05061	0.0558	0.06237								1135	0.07289	0.05866	0.07218
	1134	0.00548	0.02102	0.0325	0.04208	0.05179	0.05707	0.06373								1134	0.07389	0.05942	0.07305
	1133	0.00583	0.02171	0.03338	0.04314	0.05299	0.05836	0.06511								1133	0.07489	0.06024	0.07394
	1132	0.00617	0.02239	0.03426	0.04417	0.05417	0.05963	0.06648								1132	0.07588	0.06109	0.07487
	1131	0.0065	0.02304	0.03511	0.04519	0.05535	0.0609	0.06781								1131	0.07681	0.06196	0.07579
	1130	0.0068	0.02366	0.03593	0.04617	0.05647	0.06209	0.06909								1130	0.07772	0.06282	0.0767
	1129	0.00707	0.02422	0.03669	0.04709	0.05753	0.06324	0.07031								1129	0.07855	0.06365	0.07757
	1128	0.00731	0.02474	0.03741	0.04796	0.05854	0.06434	0.07148								1128	0.07936	0.06444	0.07841
	1127	0.00752	0.02522	0.03808	0.04878	0.05949	0.06538	0.07258								1127	0.08011	0.0652	0.07921
	1126	0.00771	0.02566	0.0387	0.04955	0.06039	0.06636	0.07363								1126	0.08082	0.06588	0.07992
	1125	0.00786	0.02607	0.03928	0.05028	0.06124	0.0673	0.07463								1125	0.08149	0.06648	0.08058
	1124	0.008	0.02644	0.03983	0.05096	0.06205	0.0682	0.07559								1124	0.08212	0.06702	0.08121
	1123	0.00812	0.0268	0.04036	0.05162	0.06283	0.06907	0.07652								1123	0.08273	0.06757	0.08181
	1122	0.00823	0.02713	0.04085	0.05225	0.06358	0.0699	0.0774								1122	0.08331	0.06805	0.08237
	1121	0.00834	0.02745	0.04133	0.05285	0.0643	0.07069	0.07826								1121	0.08385	0.06853	0.08291
	1120	0.00842	0.02774	0.04178	0.05342	0.065	0.07147	0.0791								1120	0.08438	0.06896	0.08345
	1119	0.0085	0.02803	0.04222	0.05397	0.06568	0.07223	0.07992								1119	0.08489	0.06945	0.084
	1118	0.00857	0.0283	0.04264	0.0545	0.06634	0.07297	0.08072								1118	0.0854	0.06993	0.08455
	1117	0.00864	0.02856	0.04305	0.05503	0.06699	0.07369	0.08151								1117	0.08588	0.07042	0.08507
	1116	0.00869	0.0288	0.04345	0.05554	0.06761	0.0744	0.08227								1116	0.08636	0.07088	0.08559
	1115	0.00874	0.02905	0.04384	0.05604	0.06825	0.07511	0.08303								1115	0.08682	0.07136	0.08613
	1114	0.00878	0.02929	0.04423	0.05654	0.06886	0.07581	0.08378								1114	0.08729	0.07181	0.08666
	1113	0.00882	0.02952	0.04462	0.05704	0.06947	0.0765	0.08452								1113	0.08774	0.07227	0.08717
	1112	0.00885	0.02975	0.045	0.05753	0.07007	0.07718	0.08527								1112	0.0882	0.07272	0.08766
	1111	0.00888	0.02997	0.04538	0.05802	0.07068	0.07786	0.08601								1111	0.08865	0.07315	0.08816
	1110	0.00891	0.03021	0.04577	0.05851	0.07129	0.07855	0.08676								1110	0.0891	0.07355	0.08864
	1109	0.00894	0.03044	0.04615	0.059	0.07189	0.07923	0.0875								1109	0.08956	0.07394	0.08909
	1108	0.00898	0.03067	0.04654	0.05949	0.0725	0.07992	0.08826								1108	0.09003	0.07427	0.08948
	1107	0.009	0.0309	0.04693	0.05997	0.0731	0.0806	0.089								1107	0.0905	0.07458	0.08986
	1106	0.00903	0.03113	0.04731	0.06048	0.07372	0.08129	0.08976								1106	0.09097	0.07482	0.09017
	1105	0.00906	0.03137	0.04772	0.06098	0.07434	0.08198	0.09053								1105	0.09144	0.07504	0.09045
	1104	0.00909	0.03161	0.04812	0.06149	0.07497	0.08267	0.0913								1104	0.09191	0.07524	0.09068
	1103	0.00911	0.03185	0.04851	0.062	0.07559	0.08336	0.09207								1103	0.09239	0.07541	0.0909
	1102	0.00914	0.03209	0.04892	0.06251	0.07622	0.08407	0.09284								1102	0.09287	0.0756	0.09111
	1101	0.00917	0.03233	0.04933	0.06302	0.07685	0.08478	0.09363								1101	0.09335	0.0758	0.09135
	1100	0.0092	0.03258	0.04975	0.06355	0.0775	0.0855	0.09442								1100	0.09384	0.07601	0.09158
	1099	0.00923	0.03282	0.05017	0.06407	0.07815	0.08622	0.09521								1099	0.09433	0.07626	0.09187
	1098	0.00927	0.03306	0.0506	0.0646	0.07879	0.08696	0.09601								1098	0.09483	0.07655	0.09221
	1097	0.0093	0.03331	0.05103	0.06513	0.07945	0.08771	0.09681								1097	0.09533	0.07692	0.0926
	1096	0.00935	0.03356	0.05145	0.06567	0.08011	0.08847	0.09763								1096	0.09584	0.07736	0.09307
	1095	0.0094	0.03383	0.05189	0.06623	0.08078	0.08923	0.09845								1095	0.09635	0.07787	0.09362
	1094	0.00945	0.03408	0.05233	0.06677	0.08145	0.09	0.09928								1094	0.09687	0.07846	0.09424
	1093	0.00951	0.03435	0.05278	0.06732	0.08213	0.09078	0.10012								1093	0.09739	0.07913	0.09495
	1092	0.00957	0.03461	0.05322	0.06788	0.0828	0.09155	0.10094								1092	0.09792	0.07986	0.09573
	1091	0.00963	0.03488	0.05368	0.06844	0.08349	0.09233	0.10179								1091	0.09846	0.08067	0.09655
	1090	0.00969	0.03514	0.05414	0.06902	0.08418	0.09311	0.10264								1090	0.099	0.08149	0.09743
	1089	0.00975	0.03542	0.05461	0.06959	0.08487	0.09389	0.1035								1089	0.09956	0.08232	0.09833
	1088	0.00981	0.0357	0.05507	0.07016	0.08557	0.09467	0.10436								1088	0.10012	0.08318	0.09927
	1087	0.00987	0.03598	0.05554	0.07074	0.08627	0.09547	0.10523								1087	0.10069	0.0841	0.10024
	1086	0.00993	0.03626	0.05601	0.07133	0.08698	0.09627	0.1061								1086	0.10127	0.08502	0.10125
	1085	0.01	0.03654	0.05649	0.07193	0.08769	0.09708	0.10699								1085	0.10184	0.08599	0.10229
	1084	0.01006	0.03683	0.05697	0.07251	0.0884	0.09789	0.10786								1084	0.10241	0.08692	0.10332
	1083	0.01012	0.03711	0.05744	0.0731	0.08911	0.09871	0.10874								1083	0.103	0.08786	0.10433
	1082	0.01019	0.0374	0.05792	0.0737	0.08982	0.09952	0.10961								1082	0.10358	0.08876	0.10529
	1081	0.01024	0.03768	0.05839	0.07429	0.09054	0.10033	0.1105								1081	0.10417	0.08962	0.10621
	1080	0.01031	0.03797	0.05888	0.07489	0.09126	0.10115	0.11139								1080	0.10476	0.09044	0.1071
	1079	0.01037	0.03826	0.05936	0.0755	0.09198	0.10199	0.11228								1079	0.10536	0.09121	0.10794
	1078	0.01042	0.03854	0.05983	0.07609	0.0927	0.1028	0.11317								1078	0.10596	0.09197	0.10877
	1077	0.01048	0.03883	0.0603	0.07669	0.09342	0.10362	0.11407								1077	0.10655	0.09271	0.10956
	1076	0.01054	0.03911	0.06079	0.0773	0.09417	0.10445	0.11497								1076	0.10715	0.09342	0.11032
	1075	0.0106	0.03941	0.06127	0.07791	0.09489	0.10529	0.11587								1075	0.10775	0.09411	0.11107
	1074	0.01065	0.0397	0.06174	0.07851	0.09562	0.10611	0.11676								1074	0.10834	0.09477	0.11178
	1073	0.0107	0.03999	0.06223	0.07911	0.09635	0.10694	0.11766								1073	0.10894	0.09544	0.11247
	1072	0.01075	0.04027	0.06269	0.07971	0.09707	0.10777	0.11855								1072	0.10953	0.09608	0.11315
	1071	0.0108	0.04056	0.06316	0.0803	0.09778	0.1086	0.11944								1071	0.11012	0.09672	0.11381
	1070	0.01085	0.04086	0.06362	0.08092	0.0985	0.10943	0.12036								1070	0.11072	0.09735	0.11447
	1069	0.0109	0.04115	0.06408	0.08152	0.09922	0.11026	0.12124								1069	0.11131	0.09798	0.1151
	1068	0.01094	0.04144	0.06453	0.08211	0.09994	0.11109	0.12214								1068	0.11192	0.09859	0.11575
	1067	0.011	0.04174	0.06499	0.08272	0.10066	0.11193	0.12304								1067	0.11252	0.09921	0.11638
	1066	0.01104	0.04202	0.06544	0.08332	0.10138	0.11276	0.12394								1066	0.11312	0.09981	0.11701
	1065	0.01109	0.04231	0.0659	0.08392	0.10211	0.1136	0.12483								1065	0.11372	0.10043	0.11764
	1064	0.01113	0.0426	0.06636	0.08452	0.10283	0.11444	0.12574								1064	0.11431	0.10103	0.11829
	1063	0.01118	0.0429	0.06682	0.08512	0.10355	0.11527	0.12663								1063	0.11492	0.10163	0.11894
	1062	0.01122	0.04318	0.06728	0.08572	0.10427	0.11612	0.12753								1062	0.11551	0.10223	0.11958
	1061	0.01125	0.04347	0.06773	0.08632	0.10499	0.11694	0.12843								1061	0.1161	0.10282	0.12024
	1060	0.01129	0.04377	0.0682	0.08693	0.10571	0.11777	0.12932								1060	0.1167	0.10342	0.1209
	1059	0.01132	0.04405	0.06866	0.08753	0.10643	0.1186	0.13022								1059	0.11729	0.10402	0.12158
	1058	0.01135	0.04435	0.06912	0.08814	0.10716	0.11943	0.13112								1058	0.11789	0.10464	0.12224
	1057	0.01139	0.04464	0.06958	0.08876	0.1079	0.12027	0.13204								1057	0.11849	0.10526	0.12293
	1056	0.01141	0.04493	0.07005	0.0894	0.10865	0.12111	0.13296								1056	0.11909	0.10588	0.12364
	1055	0.01144	0.04522	0.0705	0.09002	0.10938	0.12196	0.13387								1055	0.11969	0.10652	0.12435
	1054	0.01146	0.04551	0.07096	0.09063	0.11011	0.12281	0.13478								1054	0.12029	0.10718	0.12507
	1053	0.01149	0.04581	0.07142	0.09127	0.11086	0.12366	0.1357								1053	0.12089	0.10782	0.12581
	1052	0.01152	0.04611	0.07188	0.0919	0.11161	0.12453	0.13661								1052	0.12151	0.10848	0.12655
	1051	0.01155	0.04641	0.07234	0.09254	0.11235	0.12538	0.13753								1051	0.12213	0.10914	0.12729
	1050	0.01158	0.04671	0.0728	0.09317	0.11309	0.12624	0.13844								1050	0.12272	0.10982	0.12805
	1049	0.0116	0.04701	0.07326	0.09381	0.11384	0.1271	0.13935								1049	0.12332	0.11049	0.12882
	1048	0.01163	0.04732	0.07372	0.09445	0.1146	0.12797	0.14027								1048	0.12393	0.11117	0.12959
	1047	0.01165	0.04763	0.07418	0.09509	0.11536	0.12884	0.14119								1047	0.12453	0.11186	0.13036
	1046	0.01167	0.04792	0.07464	0.09572	0.1161	0.1297	0.14213								1046	0.12513	0.11255	0.13114
	1045	0.01169	0.04822	0.0751	0.09636	0.11686	0.13056	0.14307								1045	0.12573	0.11325	0.13193
	1044	0.01171	0.04852	0.07557	0.09701	0.11762	0.13143	0.144								1044	0.12636	0.11394	0.13273
	1043	0.01172	0.04881	0.07602	0.09765	0.11837	0.13229	0.14495								1043	0.12695	0.11464	0.1335
	1042	0.01175	0.04911	0.07649	0.0983	0.11913	0.13315	0.1459								1042	0.12757	0.11535	0.1343
	1041	0.01177	0.04941	0.07696	0.09894	0.11988	0.13403	0.14685								1041	0.12817	0.11608	0.13509
	1040	0.01179	0.04971	0.07743	0.0996	0.12064	0.1349	0.14779								1040	0.12879	0.1168	0.13588
	1039	0.01181	0.05002	0.07789	0.10025	0.12141	0.13577	0.14875								1039	0.12939	0.11752	0.13665
	1038	0.01182	0.05033	0.07836	0.10091	0.12218	0.13666	0.14968								1038	0.13001	0.11825	0.13743
	1037	0.01184	0.05065	0.07884	0.10156	0.12295	0.13755	0.15062								1037	0.13063	0.11898	0.13821
	1036	0.01186	0.05096	0.07933	0.10221	0.12374	0.13844	0.15157								1036	0.13124	0.11972	0.13899
	1035	0.01189	0.05128	0.07982	0.10288	0.12453	0.13933	0.15251								1035	0.13186	0.12047	0.13977
	1034	0.0119	0.0516	0.0803	0.10354	0.12532	0.14022	0.15347								1034	0.13247	0.12121	0.14057
	1033	0.01192	0.05191	0.08079	0.10419	0.12612	0.14112	0.15441								1033	0.13309	0.12196	0.14136
	1032	0.01195	0.05222	0.08129	0.10485	0.1269	0.14201	0.15535								1032	0.13369	0.12272	0.14216
	1031	0.01197	0.05254	0.08178	0.10551	0.12769	0.14292	0.15632								1031	0.1343	0.12347	0.14297
	1030	0.01198	0.05285	0.08226	0.10617	0.12848	0.14379	0.15726								1030	0.1349	0.12423	0.14378
	1029	0.01199	0.05316	0.08274	0.10683	0.12926	0.14469	0.15821								1029	0.1355	0.12498	0.14461
	1028	0.01201	0.05347	0.08322	0.10748	0.13005	0.14558	0.15916								1028	0.13612	0.12573	0.14542
	1027	0.01202	0.05378	0.08372	0.10813	0.13083	0.14645	0.16011								1027	0.13674	0.1265	0.14626
	1026	0.01203	0.05409	0.08422	0.1088	0.13163	0.14734	0.16108								1026	0.13734	0.12725	0.14707
	1025	0.01204	0.0544	0.08473	0.10946	0.13245	0.14822	0.16204								1025	0.13797	0.128	0.14791
	1024	0.01206	0.05472	0.08522	0.11012	0.13326	0.14911	0.16299								1024	0.13861	0.12876	0.14874
	1023	0.01207	0.05503	0.08574	0.11079	0.13407	0.15	0.16395								1023	0.13925	0.12952	0.14959
	1022	0.0121	0.05536	0.08626	0.11147	0.13486	0.15089	0.16492								1022	0.13989	0.13028	0.15042
	1021	0.0121	0.05568	0.08677	0.11214	0.13568	0.15178	0.16591								1021	0.14053	0.13104	0.15126
	1020	0.01212	0.05601	0.08728	0.1128	0.13648	0.15268	0.16687								1020	0.14117	0.1318	0.15211
	1019	0.01215	0.05634	0.08779	0.11348	0.1373	0.15357	0.16785								1019	0.1418	0.13255	0.15295
	1018	0.01216	0.05666	0.0883	0.11413	0.13811	0.15444	0.16883								1018	0.14244	0.13334	0.15378
	1017	0.01217	0.05699	0.08883	0.11481	0.13893	0.15531	0.16982								1017	0.14308	0.13411	0.15464
	1016	0.01218	0.05732	0.08934	0.11547	0.13974	0.1562	0.17077								1016	0.14371	0.13488	0.15548
	1015	0.01219	0.05763	0.08983	0.11614	0.14055	0.15707	0.17172								1015	0.14435	0.13564	0.15633
	1014	0.0122	0.05795	0.09033	0.11681	0.14136	0.15795	0.17268								1014	0.14498	0.13641	0.15717
	1013	0.0122	0.05826	0.09086	0.11749	0.14216	0.15882	0.17363								1013	0.14562	0.13718	0.158
	1012	0.0122	0.05858	0.09137	0.11816	0.14295	0.15967	0.17457								1012	0.14626	0.13795	0.15885
	1011	0.0122	0.05889	0.09189	0.11882	0.14375	0.16056	0.17553								1011	0.14691	0.1387	0.1597
	1010	0.0122	0.05921	0.0924	0.1195	0.14456	0.16144	0.17649								1010	0.14756	0.13947	0.16052
	1009	0.01221	0.05954	0.09291	0.12016	0.14537	0.16232	0.17745								1009	0.14823	0.14026	0.16135
	1008	0.01221	0.05987	0.09345	0.12083	0.14619	0.1632	0.17841								1008	0.14888	0.14104	0.16219
	1007	0.01221	0.0602	0.09397	0.12151	0.147	0.16409	0.17938								1007	0.14953	0.14181	0.16302
	1006	0.01222	0.06054	0.09448	0.1222	0.14782	0.16499	0.18033								1006	0.15019	0.1426	0.16387
	1005	0.01222	0.06087	0.09498	0.12289	0.14864	0.16589	0.1813								1005	0.15084	0.14339	0.1647
	1004	0.01221	0.06118	0.09548	0.12356	0.14945	0.16676	0.18223								1004	0.15149	0.14418	0.16552
	1003	0.0122	0.0615	0.09599	0.12426	0.15026	0.16764	0.1832								1003	0.15215	0.14494	0.16636
	1002	0.01221	0.06182	0.09652	0.12496	0.15106	0.16853	0.18417								1002	0.1528	0.14573	0.16719
	1001	0.01219	0.06213	0.09702	0.12564	0.15184	0.16937	0.18509								1001	0.15348	0.14652	0.16803
	1000	0.01219	0.06245	0.09753	0.12631	0.15263	0.1702	0.18603								1000	0.15416	0.14731	0.16885
	999	0.01217	0.06276	0.09805	0.12699	0.15341	0.17107	0.18698								999	0.15483	0.1481	0.16969
	998	0.01217	0.06308	0.09857	0.12767	0.15419	0.17193	0.18793								998	0.1555	0.14889	0.17053
	997	0.01216	0.06341	0.09911	0.12835	0.15497	0.17279	0.18886								997	0.15616	0.14967	0.17137
	996	0.01214	0.06373	0.09963	0.12901	0.15574	0.17363	0.18979								996	0.15684	0.15046	0.17225
	995	0.01213	0.06405	0.10013	0.12968	0.1565	0.1745	0.19074								995	0.15749	0.15125	0.17311
	994	0.01212	0.06438	0.10066	0.13038	0.15727	0.1754	0.19167								994	0.15812	0.15204	0.17398
	993	0.0121	0.06469	0.10117	0.13105	0.15803	0.17626	0.19261								993	0.15877	0.15281	0.17485
	992	0.01211	0.06501	0.10168	0.1317	0.15876	0.17714	0.1935								992	0.15941	0.15359	0.1757
	991	0.01211	0.06534	0.10219	0.13238	0.15954	0.17801	0.19445								991	0.16007	0.15437	0.17656
	990	0.01211	0.06567	0.1027	0.13307	0.1603	0.1789	0.19535								990	0.16072	0.15515	0.17739
	989	0.01212	0.066	0.10322	0.13375	0.16106	0.17977	0.19631								989	0.16139	0.15593	0.17821
	988	0.01211	0.06631	0.10373	0.13443	0.16182	0.18059	0.19719								988	0.16206	0.15673	0.17905
	987	0.01213	0.06664	0.10425	0.13511	0.16257	0.18143	0.19812								987	0.16275	0.15751	0.17989
	986	0.01212	0.06695	0.10479	0.13578	0.16334	0.1823	0.19908								986	0.16341	0.15831	0.18077
	985	0.01212	0.06729	0.10531	0.13646	0.16412	0.1831	0.19998								985	0.16407	0.1591	0.18162
	984	0.0121	0.0676	0.10579	0.13711	0.16484	0.18395	0.20088								984	0.16474	0.15988	0.18252
	983	0.01209	0.06792	0.10631	0.13776	0.16561	0.1848	0.20177								983	0.16538	0.16067	0.18342
	982	0.0121	0.06824	0.10682	0.13841	0.16637	0.18561	0.20267								982	0.16603	0.16146	0.18432
	981	0.01208	0.06857	0.10731	0.13905	0.16711	0.18641	0.20354								981	0.16668	0.16226	0.18521
	980	0.01208	0.06889	0.10781	0.13968	0.16784	0.18726	0.20441								980	0.16733	0.16306	0.18609
	979	0.01211	0.06923	0.1083	0.14033	0.16858	0.18808	0.20525								979	0.16799	0.16384	0.18696
	978	0.01214	0.06955	0.10881	0.14098	0.16933	0.18889	0.20616								978	0.16863	0.16464	0.18781
	977	0.01215	0.06988	0.10932	0.14165	0.17009	0.18968	0.20705								977	0.16929	0.16543	0.18867
	976	0.01217	0.07023	0.10984	0.14229	0.17079	0.19052	0.20793								976	0.16992	0.16622	0.1895
	975	0.0122	0.07058	0.11037	0.14297	0.17158	0.19134	0.20884								975	0.17059	0.16699	0.19037
	974	0.01223	0.07093	0.11092	0.14366	0.17234	0.1922	0.20975								974	0.17126	0.16779	0.19125
	973	0.01225	0.07127	0.11147	0.14435	0.17312	0.19304	0.2107								973	0.17193	0.16857	0.19212
	972	0.01229	0.07164	0.11205	0.14505	0.17388	0.19387	0.21161								972	0.17264	0.16938	0.19299
	971	0.01233	0.072	0.11259	0.14576	0.17465	0.19475	0.21248								971	0.17335	0.17018	0.19387
	970	0.01238	0.07239	0.11316	0.14646	0.17546	0.19561	0.2134								970	0.17406	0.17101	0.19477
	969	0.01242	0.07275	0.1137	0.14718	0.17621	0.1965	0.2143								969	0.17479	0.17183	0.19566
	968	0.01248	0.07314	0.11428	0.14789	0.177	0.19733	0.21522								968	0.17548	0.17267	0.19654
	967	0.01255	0.07356	0.11485	0.14858	0.1778	0.19819	0.2161								967	0.17618	0.17352	0.19747
	966	0.0126	0.07394	0.11541	0.14924	0.17858	0.19907	0.21698								966	0.17689	0.17433	0.19837
	965	0.01264	0.07429	0.11594	0.1499	0.17935	0.19987	0.21785								965	0.17753	0.17517	0.19927
	964	0.01266	0.07462	0.11646	0.15056	0.18004	0.20067	0.21867								964	0.17821	0.17601	0.20018
	963	0.01269	0.07494	0.11696	0.15117	0.18079	0.2014	0.2195								963	0.1788	0.17687	0.20108
	962	0.0127	0.07524	0.11745	0.15175	0.18145	0.20213	0.22024								962	0.17943	0.17768	0.20201
	961	0.01268	0.07553	0.11789	0.15229	0.18205	0.20277	0.22097								961	0.17998	0.17852	0.20292
	960	0.01266	0.0758	0.11834	0.15286	0.18267	0.20338	0.22159								960	0.18054	0.17936	0.20383
	959	0.01264	0.07611	0.11876	0.15337	0.18323	0.20399	0.22227								959	0.18106	0.18023	0.20475
	958	0.01263	0.07641	0.11917	0.1539	0.18379	0.20457	0.22286								958	0.18158	0.18108	0.20568
	957	0.01261	0.07672	0.11961	0.15439	0.18427	0.20515	0.2235								957	0.18217	0.18193	0.20661
	956	0.01263	0.07707	0.12007	0.15497	0.18486	0.20585	0.22419								956	0.1828	0.1828	0.20755
	955	0.01268	0.07745	0.12061	0.15559	0.18552	0.20655	0.22492								955	0.18346	0.18364	0.20854
	954	0.01277	0.07787	0.12118	0.15627	0.18627	0.20735	0.22574								954	0.18421	0.1845	0.20948
	953	0.01289	0.07837	0.12183	0.15704	0.18706	0.20823	0.22665								953	0.185	0.18534	0.21042
	952	0.01307	0.0789	0.12255	0.15786	0.18793	0.20918	0.2277								952	0.18592	0.18618	0.21138
	951	0.01325	0.07947	0.12328	0.15878	0.18891	0.21021	0.22874								951	0.18681	0.18704	0.21234
	950	0.01347	0.08008	0.12409	0.15974	0.18999	0.21124	0.22983								950	0.18779	0.18789	0.21324
	949	0.01372	0.08073	0.1249	0.16075	0.19105	0.21237	0.23103								949	0.18877	0.18872	0.21421
	948	0.01396	0.08138	0.12572	0.16172	0.19208	0.21348	0.23221								948	0.18977	0.18961	0.21514
	947	0.0142	0.08201	0.12655	0.16267	0.19314	0.2146	0.23338								947	0.19073	0.19049	0.21609
	946	0.01443	0.08263	0.12734	0.16362	0.19417	0.21574	0.23452								946	0.19168	0.19136	0.21703
	945	0.01467	0.08323	0.12812	0.16453	0.19519	0.21681	0.23561								945	0.19262	0.19223	0.21799
	944	0.0149	0.08383	0.12891	0.16543	0.19615	0.21787	0.23673								944	0.19354	0.19312	0.21893
	943	0.01512	0.08441	0.12965	0.1663	0.19708	0.21886	0.23775								943	0.19441	0.19401	0.21984
	942	0.0153	0.08494	0.13035	0.16713	0.19796	0.21979	0.23868								942	0.19527	0.19494	0.2208
	941	0.01549	0.08546	0.13106	0.16795	0.19881	0.2207	0.23968								941	0.19614	0.19583	0.22174
	940	0.01567	0.08598	0.13172	0.16875	0.19963	0.22157	0.24057								940	0.19695	0.19672	0.22273
	939	0.01583	0.08647	0.13239	0.16951	0.20046	0.22243	0.2415								939	0.19777	0.19762	0.22363
	938	0.01599	0.08699	0.13304	0.1703	0.20127	0.22333	0.2424								938	0.19857	0.19849	0.22459
	937	0.01613	0.08747	0.13368	0.17102	0.20204	0.22413	0.24331								937	0.19935	0.19941	0.2256
	936	0.01627	0.08795	0.1343	0.17174	0.20285	0.22498	0.24415								936	0.2001	0.20031	0.22656
	935	0.01641	0.08843	0.13493	0.17249	0.20363	0.22577	0.24495								935	0.20083	0.20116	0.22751
	934	0.01655	0.08891	0.13554	0.17319	0.2044	0.22661	0.24585								934	0.20157	0.20203	0.22844
	933	0.01667	0.08939	0.13615	0.1739	0.20513	0.22743	0.2467								933	0.2023	0.20293	0.22945
	932	0.01681	0.08986	0.13675	0.17453	0.20587	0.22818	0.2475								932	0.20301	0.20383	0.23041
	931	0.01694	0.09033	0.13735	0.17521	0.20657	0.22892	0.24827								931	0.20374	0.20474	0.23136
	930	0.01709	0.09081	0.13797	0.17589	0.20729	0.22973	0.24908								930	0.20445	0.20561	0.23231
	929	0.01722	0.09125	0.13855	0.17654	0.20801	0.23048	0.2499								929	0.20518	0.20647	0.23324
	928	0.01736	0.0917	0.13912	0.1772	0.2087	0.23126	0.25067								928	0.20587	0.20737	0.23419
	927	0.01749	0.09215	0.13971	0.17785	0.20945	0.23201	0.25135								927	0.20659	0.20824	0.23519
	926	0.01762	0.09258	0.14026	0.17847	0.21013	0.2327	0.25213								926	0.20726	0.2091	0.23614
	925	0.01775	0.09299	0.14081	0.17911	0.21081	0.23335	0.25281								925	0.20791	0.21001	0.23713
	924	0.01787	0.09341	0.14133	0.17972	0.21145	0.23399	0.25352								924	0.20854	0.21085	0.2381
	923	0.01798	0.0938	0.14186	0.1803	0.21209	0.23462	0.25419								923	0.20916	0.21181	0.23905
	922	0.0181	0.0942	0.14239	0.18085	0.21274	0.23523	0.25479								922	0.20983	0.21271	0.24004
	921	0.0182	0.09456	0.14285	0.18137	0.21326	0.23577	0.25542								921	0.21041	0.2136	0.24095
	920	0.01829	0.09493	0.14332	0.18188	0.21383	0.23634	0.25596								920	0.21103	0.2145	0.24191
	919	0.01841	0.0953	0.14379	0.1824	0.21445	0.23694	0.25655								919	0.21159	0.21536	0.24287
	918	0.01849	0.09567	0.14426	0.1829	0.21494	0.23745	0.25704								918	0.21216	0.21621	0.2438
	917	0.01856	0.09601	0.14468	0.18338	0.21549	0.23801	0.25759								917	0.21265	0.21706	0.24472
	916	0.01866	0.09637	0.14511	0.18384	0.21596	0.23847	0.25813								916	0.21318	0.21786	0.24559
	915	0.01877	0.09672	0.14552	0.18435	0.21647	0.23895	0.25865								915	0.21374	0.21869	0.24644
	914	0.01887	0.09706	0.14595	0.18483	0.21696	0.2394	0.25918								914	0.21422	0.21941	0.24726
	913	0.01896	0.09739	0.14637	0.18528	0.21735	0.23991	0.25962								913	0.21472	0.22011	0.24806
	912	0.01906	0.0977	0.14678	0.18572	0.21776	0.2403	0.26009								912	0.21515	0.22083	0.24886
	911	0.01917	0.09803	0.14715	0.18613	0.21821	0.24076	0.26055								911	0.21561	0.22153	0.24962
	910	0.01926	0.09834	0.14752	0.18655	0.21856	0.24119	0.26092								910	0.21606	0.22224	0.25041
	909	0.01936	0.09867	0.14791	0.1869	0.21894	0.24161	0.26142								909	0.21655	0.2229	0.25121
	908	0.01947	0.09898	0.14827	0.18726	0.2193	0.24199	0.26176								908	0.21689	0.22363	0.25204
	907	0.01957	0.09927	0.14859	0.18764	0.21965	0.24239	0.26206								907	0.21728	0.22445	0.25289
	906	0.01964	0.09957	0.14888	0.1879	0.22003	0.24268	0.26235								906	0.21768	0.22535	0.25387
	905	0.01972	0.09985	0.14921	0.18823	0.22036	0.243	0.26262								905	0.21814	0.22628	0.25486
	904	0.01978	0.1001	0.14954	0.18848	0.22063	0.24324	0.26284								904	0.21847	0.22726	0.25596
	903	0.01986	0.10035	0.14982	0.18873	0.22093	0.2435	0.26303								903	0.21883	0.22838	0.25705
	902	0.0199	0.10057	0.15007	0.18895	0.22115	0.24373	0.26317								902	0.21912	0.22947	0.25823
	901	0.01995	0.10076	0.15033	0.18916	0.22131	0.24389	0.26333								901	0.21949	0.23063	0.25939
	900	0.01995	0.10076	0.15033	0.18916	0.22131	0.24389	0.26333								900	0.21949	0.23176	0.26054
	899	0.02031	0.10102	0.1509	0.18981	0.22221	0.2449	0.26472								899	0.22095	0.23294	0.26169
	898	0.02035	0.10139	0.15101	0.19051	0.22292	0.2456	0.26539								898	0.2217	0.23401	0.26284
	897	0.02038	0.10169	0.15166	0.1911	0.22391	0.24651	0.26633								897	0.22228	0.23512	0.26391
	896	0.02036	0.10247	0.15254	0.19192	0.2246	0.24788	0.26713								896	0.22299	0.23622	0.26507
	895	0.02063	0.10306	0.15342	0.19318	0.22532	0.24936	0.26815								895	0.22355	0.23723	0.26614
	894	0.02042	0.10329	0.15376	0.19373	0.22577	0.2502	0.26871								894	0.22407	0.23819	0.2672
	893	0.02002	0.10351	0.15395	0.19409	0.22606	0.25111	0.26951								893	0.22441	0.23912	0.26822
	892	0.0199	0.10376	0.15443	0.19457	0.2268	0.25187	0.27012								892	0.22524	0.24005	0.26919
	891	0.01947	0.10369	0.15463	0.19506	0.22729	0.25228	0.27063								891	0.22632	0.24097	0.27014
	890	0.0197	0.10396	0.15527	0.19555	0.22799	0.253	0.27134								890	0.22698	0.24184	0.27112
	889	0.0196	0.10397	0.15513	0.19583	0.22873	0.25321	0.2721								889	0.22775	0.24275	0.27206
	888	0.01935	0.10401	0.15557	0.19603	0.2293	0.2533	0.27283								888	0.22844	0.2436	0.27302
	887	0.01944	0.10433	0.15608	0.19621	0.22989	0.25387	0.27358								887	0.22915	0.24444	0.27393
	886	0.01977	0.10507	0.15657	0.19702	0.23069	0.25472	0.27455								886	0.22952	0.2453	0.2749
	885	0.02	0.1053	0.1568	0.19759	0.23138	0.25557	0.27533								885	0.22985	0.24612	0.27578
	884	0.02018	0.10573	0.15717	0.19844	0.23192	0.25618	0.27623								884	0.2303	0.24695	0.27673
	883	0.02012	0.1058	0.15753	0.19883	0.23229	0.25643	0.27663								883	0.23085	0.24776	0.2776
	882	0.02021	0.10602	0.15765	0.19919	0.23282	0.25694	0.27717								882	0.23102	0.24859	0.27843
	881	0.0204	0.10639	0.15779	0.19956	0.23345	0.25744	0.27774								881	0.23144	0.24944	0.27922
	880	0.02032	0.10649	0.15787	0.19983	0.23364	0.25792	0.2784								880	0.23187	0.25021	0.28002
	879	0.02026	0.1066	0.15782	0.19985	0.23368	0.25796	0.27889								879	0.23234	0.25094	0.28085
	878	0.02028	0.1067	0.15806	0.19966	0.23395	0.25832	0.27898								878	0.23261	0.25176	0.28164
	877	0.0203	0.1069	0.15829	0.19989	0.2342	0.25854	0.27913								877	0.23288	0.25251	0.28236
	876	0.02014	0.10676	0.15844	0.19994	0.23425	0.25867	0.27922								876	0.23291	0.25326	0.28313
	875	0.0202	0.10685	0.15865	0.20009	0.2343	0.2589	0.2793								875	0.23333	0.25393	0.28393
	874	0.02017	0.10679	0.15881	0.2002	0.23436	0.25885	0.27927								874	0.23337	0.2547	0.28471
	873	0.02013	0.10676	0.1589	0.20028	0.23441	0.25893	0.2792								873	0.23337	0.25538	0.28539
	872	0.01993	0.10665	0.15886	0.20006	0.23412	0.25876	0.27891								872	0.23335	0.25602	0.28606
	871	0.01985	0.1065	0.15873	0.19998	0.2338	0.25869	0.27859								871	0.2333	0.25666	0.28667
	870	0.01981	0.10656	0.15868	0.1999	0.23365	0.25846	0.2785								870	0.23331	0.25737	0.28722
	869	0.01969	0.10644	0.15849	0.19961	0.23337	0.25814	0.27804								869	0.23312	0.25797	0.28772
	868	0.01969	0.10645	0.15837	0.19953	0.23301	0.25796	0.2778								868	0.23301	0.25849	0.28822
	867	0.01978	0.10638	0.15825	0.19929	0.23275	0.25758	0.27745								867	0.23289	0.25911	0.2888
	866	0.01978	0.10634	0.15818	0.19911	0.23252	0.25714	0.27701								866	0.2328	0.25974	0.28938
	865	0.01985	0.10624	0.15788	0.19876	0.23226	0.25673	0.27653								865	0.23268	0.26035	0.28996
	864	0.01985	0.1061	0.15765	0.1985	0.23193	0.25616	0.27594								864	0.23239	0.26082	0.29057
	863	0.01983	0.10596	0.15739	0.19809	0.23147	0.25568	0.27542								863	0.23209	0.26126	0.29116
	862	0.01983	0.10574	0.15704	0.19773	0.23097	0.25513	0.27488								862	0.23181	0.26186	0.29169
	861	0.01981	0.10548	0.15666	0.19724	0.23043	0.2544	0.27408								861	0.23141	0.26244	0.29216
	860	0.01979	0.10521	0.15614	0.19676	0.22982	0.25371	0.27322								860	0.2309	0.26282	0.29261
	859	0.01978	0.10491	0.15576	0.19621	0.22912	0.253	0.27238								859	0.23046	0.26324	0.29303
	858	0.01966	0.10453	0.15527	0.19562	0.22839	0.25225	0.27151								858	0.22999	0.26374	0.29332
	857	0.01962	0.10424	0.15479	0.19496	0.22766	0.25133	0.2705								857	0.22961	0.26432	0.29376
	856	0.01952	0.10385	0.15426	0.19426	0.22678	0.25039	0.26952								856	0.22906	0.26475	0.29422
	855	0.01941	0.10344	0.1537	0.19352	0.22589	0.24939	0.26846								855	0.22853	0.26499	0.29459
	854	0.01936	0.10316	0.15312	0.19278	0.22505	0.24838	0.26738								854	0.22792	0.26537	0.29501
	853	0.01932	0.10273	0.15259	0.19206	0.22415	0.24742	0.26628								853	0.22729	0.26558	0.29537
	852	0.01931	0.10245	0.15205	0.19127	0.22323	0.24639	0.26513								852	0.22664	0.26585	0.29578
	851	0.0193	0.10208	0.1514	0.19046	0.2222	0.24529	0.2639								851	0.22592	0.266	0.29619
	850	0.01927	0.10173	0.15077	0.18964	0.22126	0.24425	0.26266								850	0.22518	0.266	0.29619
	849	0.01925	0.1013	0.15011	0.18877	0.22022	0.24307	0.26139								849	0.22433	0.26725	0.29746
	848	0.0192	0.10088	0.14942	0.18788	0.21912	0.24192	0.26014								848	0.22353	0.26863	0.29853
	847	0.01913	0.10041	0.14867	0.18696	0.21798	0.24067	0.25875								847	0.22271	0.2699	0.29967
	846	0.01908	0.09991	0.1479	0.18597	0.21679	0.23939	0.25738								846	0.22178	0.27086	0.30109
	845	0.019	0.09939	0.14713	0.18494	0.21561	0.23807	0.25597								845	0.22089	0.27227	0.30199
	844	0.01895	0.09887	0.14633	0.18398	0.21443	0.23674	0.25456								844	0.22001	0.27337	0.30293
	843	0.01892	0.09841	0.14556	0.18298	0.2132	0.23541	0.25311								843	0.21907	0.2741	0.30377
	842	0.01883	0.09782	0.14468	0.18188	0.21193	0.23397	0.25155								842	0.21813	0.27496	0.30448
	841	0.01876	0.0973	0.14386	0.18079	0.21064	0.23252	0.25								841	0.21714	0.27576	0.30557
	840	0.01871	0.09675	0.143	0.17969	0.20937	0.23111	0.24842								840	0.21611	0.2763	0.30609
	839	0.01864	0.09621	0.14211	0.1786	0.20801	0.22963	0.24681								839	0.21506	0.27745	0.30697
	838	0.01857	0.09566	0.14121	0.17751	0.20668	0.2281	0.24519								838	0.21398	0.27801	0.30765
	837	0.01846	0.09502	0.14027	0.17633	0.20526	0.22656	0.24351								837	0.21286	0.27845	0.3086
	836	0.01842	0.09443	0.13938	0.17516	0.20388	0.22502	0.24187								836	0.21173	0.27912	0.30952
	835	0.01833	0.09382	0.13843	0.17396	0.20243	0.22343	0.24014								835	0.21058	0.28004	0.31057
	834	0.01825	0.09321	0.13749	0.17272	0.20097	0.22181	0.23841								834	0.20942	0.28089	0.31125
	833	0.01818	0.09257	0.1365	0.17148	0.19952	0.22018	0.23662								833	0.20828	0.28156	0.31206
	832	0.01809	0.09191	0.13552	0.17019	0.19803	0.2185	0.23483								832	0.20705	0.28213	0.3129
	831	0.01802	0.09123	0.13451	0.16888	0.19647	0.21683	0.23298								831	0.20583	0.28298	0.31374
	830	0.01795	0.09059	0.13349	0.16756	0.19494	0.21511	0.23111								830	0.20458	0.2837	0.31417
	829	0.01787	0.08991	0.13244	0.16622	0.19335	0.21339	0.22922								829	0.2033	0.2841	0.31467
	828	0.01782	0.08922	0.1314	0.16485	0.19178	0.21163	0.22732								828	0.20198	0.28442	0.31511
	827	0.01777	0.08854	0.13033	0.16354	0.19018	0.20987	0.22543								827	0.20065	0.28458	0.3157
	826	0.01772	0.08787	0.12925	0.16211	0.18855	0.20809	0.22347								826	0.19928	0.28488	0.31606
	825	0.01766	0.08717	0.12816	0.16071	0.18691	0.20627	0.22148								825	0.19792	0.28517	0.31647
	824	0.01759	0.08645	0.12705	0.15931	0.18529	0.20444	0.21952								824	0.19651	0.28536	0.31674
	823	0.0175	0.08571	0.12589	0.15786	0.18359	0.20255	0.21747								823	0.19511	0.28551	0.31694
	822	0.01741	0.08497	0.12475	0.1564	0.18192	0.20067	0.21545								822	0.19369	0.28556	0.31722
	821	0.01729	0.0842	0.12359	0.15492	0.18017	0.19875	0.21337								821	0.19224	0.2857	0.31714
	820	0.0172	0.08343	0.12243	0.15343	0.17845	0.19685	0.2113								820	0.19077	0.28588	0.31705
	819	0.0171	0.08264	0.12123	0.15195	0.17668	0.19491	0.20921								819	0.1893	0.28577	0.31712
	818	0.01703	0.08187	0.12005	0.15047	0.17491	0.19298	0.20713								818	0.18779	0.28546	0.31688
	817	0.01694	0.08109	0.11887	0.14896	0.17314	0.19104	0.20503								817	0.18629	0.28541	0.31676
	816	0.01685	0.08031	0.11768	0.14745	0.17138	0.18911	0.20293								816	0.18477	0.2853	0.31648
	815	0.01678	0.07953	0.1165	0.14595	0.16961	0.18715	0.2008								815	0.18325	0.28504	0.31627
	814	0.0167	0.07872	0.1153	0.14441	0.1678	0.18517	0.19867								814	0.18172	0.28469	0.31588
	813	0.01661	0.07794	0.1141	0.14287	0.16599	0.1832	0.19653								813	0.18017	0.28427	0.3154
	812	0.01651	0.07712	0.11289	0.14132	0.16417	0.18119	0.19438								812	0.17861	0.28386	0.31489
	811	0.01641	0.0763	0.11166	0.13975	0.16232	0.17916	0.1922								811	0.17704	0.28337	0.31426
	810	0.01632	0.07549	0.11042	0.13816	0.16045	0.17712	0.18998								810	0.17545	0.28283	0.31374
	809	0.01623	0.07468	0.10917	0.13657	0.15859	0.17505	0.18779								809	0.17384	0.28234	0.31315
	808	0.01611	0.07384	0.1079	0.13499	0.15674	0.17299	0.18557								808	0.17222	0.28163	0.31249
	807	0.01602	0.07301	0.10663	0.13341	0.15489	0.17094	0.18336								807	0.17059	0.28106	0.31178
	806	0.01593	0.07218	0.10539	0.13183	0.15302	0.1689	0.18117								806	0.16897	0.28045	0.31106
	805	0.01583	0.07136	0.10413	0.13024	0.1512	0.16686	0.17897								805	0.16734	0.2797	0.31021
	804	0.01573	0.07055	0.10289	0.12866	0.14935	0.16483	0.17679								804	0.16571	0.27893	0.30934
	803	0.01565	0.06973	0.10164	0.12709	0.14751	0.16279	0.17462								803	0.16412	0.27822	0.30843
	802	0.01556	0.06892	0.10042	0.12553	0.14567	0.1608	0.17245								802	0.16254	0.27733	0.30747
	801	0.01546	0.06813	0.09923	0.12398	0.14384	0.1588	0.17032								801	0.16095	0.27638	0.30651
	800	0.01537	0.06734	0.09801	0.12243	0.14205	0.15679	0.16814								800	0.15936	0.27544	0.30555
	799	0.01527	0.06656	0.09681	0.1209	0.14025	0.15481	0.16601								799	0.15777	0.27442	0.30458
	798	0.01518	0.06577	0.0956	0.11937	0.13845	0.15284	0.16387								798	0.15619	0.2734	0.30355
	797	0.01509	0.065	0.09442	0.11787	0.13669	0.15088	0.16176								797	0.15462	0.27239	0.30246
	796	0.015	0.06423	0.09323	0.11635	0.13491	0.14892	0.15965								796	0.15304	0.27126	0.30132
	795	0.01493	0.06345	0.09206	0.11485	0.13318	0.14697	0.15757								795	0.15145	0.27015	0.30013
	794	0.01483	0.06268	0.09087	0.11335	0.13142	0.14503	0.15548								794	0.14988	0.26903	0.29891
	793	0.01476	0.06191	0.08969	0.11185	0.12967	0.14308	0.15342								793	0.14832	0.26785	0.29764
	792	0.01469	0.06115	0.08852	0.11036	0.12792	0.14116	0.15136								792	0.14677	0.26668	0.29628
	791	0.0146	0.06039	0.08734	0.1089	0.12618	0.13925	0.14931								791	0.14522	0.26543	0.29495
	790	0.01452	0.05963	0.08621	0.10743	0.12448	0.13735	0.14728								790	0.14365	0.26414	0.29359
	789	0.01443	0.0589	0.08507	0.10598	0.12277	0.13549	0.14526								789	0.14214	0.26285	0.29219
	788	0.01436	0.05817	0.08397	0.10456	0.12109	0.13364	0.14327								788	0.14063	0.26152	0.29072
	787	0.0143	0.05744	0.08285	0.10317	0.11944	0.13182	0.14131								787	0.13914	0.26018	0.28922
	786	0.01423	0.05673	0.08176	0.10178	0.1178	0.13002	0.13936								786	0.13764	0.25876	0.28772
	785	0.01415	0.05603	0.08066	0.10039	0.11616	0.12822	0.13742								785	0.13617	0.25735	0.28618
	784	0.01408	0.05533	0.07959	0.099	0.11454	0.12644	0.1355								784	0.13471	0.25592	0.28458
	783	0.01402	0.05466	0.07854	0.09765	0.11295	0.12468	0.1336								783	0.13328	0.25445	0.283
	782	0.01394	0.05396	0.07748	0.0963	0.11138	0.1229	0.13171								782	0.13184	0.25294	0.28138
	781	0.01387	0.0533	0.07645	0.09497	0.10979	0.12116	0.12986								781	0.13043	0.25138	0.2797
	780	0.01379	0.05263	0.07543	0.09364	0.10823	0.11946	0.12803								780	0.12902	0.24981	0.27797
	779	0.01372	0.05198	0.07444	0.09234	0.10672	0.11777	0.12621								779	0.12764	0.24824	0.27621
	778	0.01368	0.05136	0.07345	0.09109	0.10525	0.11613	0.12444								778	0.12629	0.24657	0.2744
	777	0.01363	0.05073	0.07248	0.08985	0.10378	0.1145	0.1227								777	0.12494	0.24488	0.27255
	776	0.01358	0.05013	0.07153	0.08863	0.10234	0.11291	0.12097								776	0.12361	0.24322	0.27065
	775	0.01355	0.04955	0.07062	0.08743	0.10093	0.11136	0.11929								775	0.12231	0.2415	0.26877
	774	0.01351	0.04899	0.06971	0.08625	0.09956	0.10983	0.11765								774	0.12104	0.23973	0.26684
	773	0.01349	0.04842	0.06882	0.0851	0.09821	0.10834	0.11604								773	0.1198	0.23791	0.26492
	772	0.01345	0.04787	0.06795	0.08397	0.09688	0.10688	0.11446								772	0.11858	0.23609	0.26295
	771	0.01341	0.04735	0.06709	0.08286	0.09558	0.10543	0.11291								771	0.11739	0.23427	0.26096
	770	0.01337	0.04682	0.06624	0.08177	0.0943	0.10403	0.11139								770	0.11624	0.2324	0.25893
	769	0.01335	0.04632	0.06543	0.08073	0.09308	0.10267	0.10992								769	0.11513	0.23053	0.2569
	768	0.0133	0.04583	0.06465	0.07971	0.09188	0.10135	0.10847								768	0.11402	0.22865	0.25482
	767	0.01328	0.04537	0.06389	0.07873	0.09072	0.10006	0.1071								767	0.11299	0.22677	0.25276
	766	0.01325	0.04491	0.06315	0.07777	0.08957	0.09879	0.10575								766	0.11196	0.22486	0.25067
	765	0.01323	0.04449	0.06247	0.07688	0.08849	0.09759	0.10445								765	0.11098	0.22293	0.24856
	764	0.01325	0.0441	0.06181	0.07601	0.08744	0.09645	0.1032								764	0.11004	0.22099	0.24644
	763	0.01326	0.04372	0.06117	0.07515	0.08641	0.09532	0.10198								763	0.10911	0.21901	0.24432
	762	0.01328	0.04334	0.06054	0.07432	0.08542	0.09423	0.10081								762	0.10824	0.21701	0.24218
	761	0.01331	0.04299	0.05994	0.07353	0.08447	0.09317	0.09966								761	0.10736	0.21501	0.24004
	760	0.01332	0.04266	0.05936	0.07277	0.08355	0.09215	0.09854								760	0.10653	0.213	0.23785
	759	0.01334	0.04233	0.05879	0.07201	0.08264	0.09114	0.09745								759	0.10572	0.21097	0.23567
	758	0.01338	0.04202	0.05825	0.07128	0.08178	0.09016	0.09641								758	0.10493	0.20893	0.23347
	757	0.01339	0.0417	0.05771	0.07057	0.08093	0.08921	0.09539								757	0.10418	0.20687	0.23127
	756	0.01342	0.04143	0.05722	0.06989	0.08012	0.08829	0.0944								756	0.10345	0.20481	0.22907
	755	0.01344	0.04115	0.05673	0.06923	0.07932	0.08739	0.09343								755	0.10275	0.20277	0.22686
	754	0.01347	0.04088	0.05626	0.06858	0.07854	0.08654	0.09252								754	0.10208	0.20074	0.22467
	753	0.01352	0.04064	0.05581	0.06798	0.07781	0.08572	0.09162								753	0.10142	0.19869	0.22249
	752	0.01356	0.0404	0.05537	0.06738	0.07709	0.08491	0.09075								752	0.10079	0.19669	0.22034
	751	0.01359	0.04018	0.05496	0.0668	0.0764	0.08413	0.0899								751	0.10017	0.19469	0.21819
	750	0.01363	0.03994	0.05454	0.06625	0.07572	0.08337	0.08908								750	0.09957	0.19272	0.21607
	749	0.01368	0.03973	0.05415	0.06572	0.07508	0.08264	0.08828								749	0.099	0.19069	0.21392
	748	0.01372	0.03952	0.05377	0.06519	0.07443	0.08192	0.0875								748	0.09843	0.18869	0.21178
	747	0.01376	0.03932	0.05339	0.06466	0.0738	0.0812	0.08673								747	0.09786	0.18669	0.20963
	746	0.01381	0.03912	0.05303	0.06414	0.07318	0.08051	0.08597								746	0.09732	0.18471	0.20748
	745	0.01386	0.03892	0.05267	0.06363	0.07257	0.07982	0.08522								745	0.09677	0.18273	0.20533
	744	0.01391	0.03873	0.05232	0.06315	0.07198	0.07914	0.08449								744	0.09624	0.18076	0.20317
	743	0.01397	0.03853	0.05197	0.06265	0.07139	0.07847	0.08377								743	0.0957	0.1788	0.20103
	742	0.014	0.03833	0.0516	0.06216	0.07081	0.0778	0.08304								742	0.09517	0.17685	0.19892
	741	0.01404	0.03814	0.05125	0.06169	0.07023	0.07716	0.08232								741	0.09464	0.17489	0.19683
	740	0.01404	0.03797	0.05085	0.06114	0.06959	0.07642	0.08155								740	0.09414	0.17294	0.19476
	739	0.01407	0.03778	0.05049	0.06068	0.06902	0.07577	0.08086								739	0.09361	0.17099	0.19271
	738	0.0141	0.03759	0.05015	0.06021	0.06846	0.07513	0.08018								738	0.0931	0.16906	0.19068
	737	0.01414	0.03739	0.0498	0.05974	0.06788	0.07449	0.07951								737	0.09258	0.16715	0.18867
	736	0.01416	0.0372	0.04947	0.0593	0.06731	0.07387	0.07883								736	0.09206	0.16526	0.18665
	735	0.01418	0.03701	0.04916	0.05885	0.06677	0.07326	0.07817								735	0.09154	0.1634	0.18466
	734	0.0142	0.0368	0.04882	0.05841	0.06622	0.07265	0.07751								734	0.09103	0.16154	0.18268
	733	0.01422	0.03662	0.04851	0.05797	0.06569	0.07206	0.07687								733	0.09052	0.15971	0.18071
	732	0.01423	0.03643	0.04819	0.05754	0.06517	0.0715	0.07623								732	0.09002	0.15789	0.17875
	731	0.01425	0.03625	0.04789	0.05712	0.06466	0.07093	0.07562								731	0.08954	0.15611	0.17682
	730	0.01426	0.03607	0.04758	0.05672	0.06417	0.07038	0.07503								730	0.08907	0.15433	0.1749
	729	0.01427	0.03589	0.04728	0.05632	0.06369	0.06984	0.07445								729	0.08861	0.15256	0.173
	728	0.01429	0.03573	0.04701	0.05594	0.06325	0.06934	0.07392								728	0.08817	0.15084	0.17113
	727	0.0143	0.03558	0.04674	0.0556	0.06282	0.06885	0.07339								727	0.08775	0.14914	0.16926
	726	0.01432	0.03544	0.04648	0.05527	0.06242	0.06839	0.0729								726	0.08733	0.14748	0.16745
	725	0.01433	0.03531	0.04626	0.05496	0.06204	0.06796	0.07244								725	0.08694	0.14584	0.16566
	724	0.01435	0.03518	0.04604	0.05467	0.06169	0.06757	0.07201								724	0.08657	0.14425	0.16392
	723	0.01439	0.03507	0.04585	0.05441	0.06137	0.06721	0.0716								723	0.08622	0.14269	0.16223
	722	0.0144	0.03497	0.04567	0.05417	0.06107	0.06688	0.07125								722	0.08589	0.14117	0.16057
	721	0.01444	0.03489	0.04553	0.05397	0.06082	0.0666	0.07094								721	0.0856	0.13968	0.15896
	720	0.01447	0.03482	0.0454	0.05377	0.0606	0.06634	0.07067								720	0.08535	0.13825	0.15739
	719	0.0145	0.03478	0.04529	0.05362	0.06042	0.06613	0.07044								719	0.08512	0.13684	0.15587
	718	0.01454	0.03475	0.04523	0.05351	0.06029	0.06596	0.07027								718	0.08495	0.13547	0.15439
	717	0.0146	0.03475	0.04519	0.05344	0.06022	0.06586	0.07016								717	0.08482	0.13417	0.15294
	716	0.01467	0.03478	0.04519	0.05342	0.06018	0.06581	0.0701								716	0.08471	0.13291	0.15153
	715	0.01472	0.03483	0.04522	0.05342	0.06018	0.0658	0.07008								715	0.08467	0.13168	0.15016
	714	0.01479	0.0349	0.04526	0.05347	0.06023	0.06585	0.07013								714	0.08465	0.13046	0.14885
	713	0.01486	0.035	0.04535	0.05356	0.06034	0.06595	0.07023								713	0.0847	0.12929	0.14759
	712	0.01496	0.03513	0.0455	0.05371	0.06049	0.06612	0.0704								712	0.08476	0.12818	0.14636
	711	0.01504	0.03528	0.04566	0.05389	0.06069	0.06635	0.07064								711	0.08489	0.1271	0.14517
	710	0.01513	0.03546	0.04587	0.05413	0.06094	0.06662	0.07093								710	0.08508	0.12603	0.14404
	709	0.01522	0.03566	0.0461	0.0544	0.06122	0.06694	0.07127								709	0.08533	0.125	0.14294
	708	0.01533	0.03589	0.04639	0.05471	0.06158	0.06734	0.07168								708	0.08561	0.12402	0.14189
	707	0.01544	0.03614	0.0467	0.05508	0.06199	0.06779	0.07217								707	0.08595	0.12309	0.14087
	706	0.01556	0.03642	0.04705	0.0555	0.06244	0.06829	0.07271								706	0.08634	0.12218	0.13988
	705	0.01569	0.03674	0.04745	0.05596	0.06295	0.06886	0.07331								705	0.08679	0.12129	0.13892
	704	0.01583	0.03708	0.04787	0.05646	0.06351	0.06947	0.07397								704	0.08726	0.12045	0.138
	703	0.01598	0.03745	0.04835	0.05702	0.06414	0.07016	0.0747								703	0.0878	0.11962	0.13711
	702	0.01613	0.03785	0.04885	0.05762	0.06482	0.0709	0.07549								702	0.08839	0.11884	0.13624
	701	0.01629	0.03827	0.04939	0.05825	0.06553	0.07168	0.07634								701	0.08903	0.11807	0.13539
	700	0.01647	0.03874	0.04999	0.05895	0.06632	0.07255	0.07725								700	0.08972	0.11732	0.13455
	699	0.01665	0.03922	0.05061	0.05968	0.06715	0.07345	0.07822								699	0.09047	0.1166	0.13375
	698	0.01684	0.03973	0.05126	0.06045	0.06802	0.07441	0.07925								698	0.09127	0.1159	0.13298
	697	0.01703	0.04027	0.05196	0.06127	0.06894	0.07542	0.08033								697	0.09214	0.11521	0.13219
	696	0.01723	0.04083	0.05269	0.06213	0.06991	0.07649	0.08147								696	0.09305	0.11454	0.13141
	695	0.01744	0.04143	0.05346	0.06305	0.07094	0.07763	0.08266								695	0.09401	0.11387	0.13067
	694	0.01764	0.04204	0.05427	0.06399	0.07201	0.0788	0.08392								694	0.09504	0.1132	0.12992
	693	0.01785	0.04267	0.05509	0.06497	0.07313	0.08002	0.08522								693	0.09611	0.11254	0.12918
	692	0.01808	0.04333	0.05596	0.06599	0.0743	0.0813	0.08659								692	0.09721	0.11187	0.12843
	691	0.01831	0.04401	0.05684	0.06703	0.07549	0.0826	0.08798								691	0.09836	0.11121	0.12769
	690	0.01854	0.04471	0.05775	0.06811	0.07672	0.08396	0.08942								690	0.09954	0.1106	0.12712
	689	0.01879	0.04542	0.05869	0.06922	0.078	0.08535	0.09091								689	0.10075	0.10992	0.1264
	688	0.01904	0.04615	0.05964	0.07035	0.07929	0.08676	0.09241								688	0.10198	0.10924	0.12568
	687	0.01929	0.04689	0.06061	0.07151	0.0806	0.08819	0.09394								687	0.10323	0.10857	0.12495
	686	0.01954	0.04765	0.0616	0.07268	0.08194	0.08965	0.09551								686	0.1045	0.10788	0.12423
	685	0.0198	0.04842	0.06261	0.07389	0.0833	0.09114	0.0971								685	0.10579	0.10722	0.12351
	684	0.02006	0.04921	0.06365	0.07513	0.08469	0.09266	0.09872								684	0.10708	0.10656	0.12281
	683	0.02032	0.05001	0.0647	0.07637	0.0861	0.0942	0.10036								683	0.1084	0.10592	0.1221
	682	0.02059	0.05083	0.06576	0.07764	0.08754	0.09576	0.10202								682	0.10974	0.10529	0.12139
	681	0.02086	0.05165	0.06683	0.07891	0.08898	0.09733	0.10369								681	0.11108	0.10467	0.12072
	680	0.0211	0.05245	0.0679	0.08019	0.09043	0.09892	0.10538								680	0.11244	0.10405	0.12005
	679	0.02137	0.0533	0.06901	0.08151	0.09193	0.10055	0.10711								679	0.11383	0.10345	0.11939
	678	0.02164	0.05414	0.07011	0.08284	0.09344	0.10218	0.10887								678	0.11523	0.10287	0.11876
	677	0.02189	0.05498	0.07123	0.08417	0.09494	0.10384	0.11063								677	0.11665	0.1023	0.11815
	676	0.02215	0.05583	0.07236	0.08551	0.09646	0.10551	0.11241								676	0.11806	0.10175	0.11758
	675	0.0224	0.05667	0.07348	0.08685	0.09799	0.10717	0.11419								675	0.11949	0.10122	0.11703
	674	0.02267	0.05755	0.07464	0.08824	0.09956	0.1089	0.11604								674	0.12095	0.10074	0.11652
	673	0.02293	0.05841	0.07578	0.08962	0.10113	0.1106	0.11788								673	0.1224	0.10029	0.11604
	672	0.02318	0.05925	0.07692	0.09099	0.10268	0.11231	0.1197								672	0.12384	0.09988	0.1156
	671	0.02343	0.06011	0.07806	0.09236	0.10426	0.11403	0.12155								671	0.12529	0.09951	0.1152
	670	0.02368	0.06097	0.0792	0.09375	0.10584	0.11576	0.1234								670	0.12674	0.09921	0.11485
	669	0.02394	0.06183	0.08036	0.09516	0.10744	0.11752	0.12528								669	0.1282	0.09894	0.11456
	668	0.02419	0.0627	0.08153	0.09657	0.10905	0.11928	0.12717								668	0.12967	0.09873	0.11432
	667	0.02444	0.06358	0.08271	0.09799	0.11068	0.12107	0.12908								667	0.13114	0.09858	0.11416
	666	0.02468	0.06445	0.08389	0.09943	0.1123	0.12286	0.131								666	0.1326	0.09849	0.11405
	665	0.02493	0.06535	0.08509	0.10089	0.11398	0.12469	0.13295								665	0.1341	0.09846	0.11399
	664	0.02517	0.06625	0.0863	0.10238	0.11567	0.12654	0.13493								664	0.1356	0.0985	0.11402
	663	0.02542	0.06716	0.08755	0.10388	0.11739	0.12843	0.13696								663	0.13712	0.09857	0.1141
	662	0.02566	0.06808	0.08879	0.10541	0.11915	0.13035	0.13901								662	0.13867	0.09871	0.11426
	661	0.02591	0.06901	0.09007	0.10697	0.12095	0.13231	0.14111								661	0.14025	0.09893	0.1145
	660	0.02617	0.06998	0.09139	0.10857	0.12279	0.13433	0.14328								660	0.14188	0.09919	0.11479
	659	0.02643	0.07096	0.09275	0.11021	0.12468	0.1364	0.14551								659	0.14354	0.09951	0.11517
	658	0.02671	0.07198	0.09414	0.11191	0.12664	0.13854	0.14781								658	0.14524	0.09989	0.11562
	657	0.02698	0.07301	0.09557	0.11365	0.12864	0.14072	0.15017								657	0.147	0.10036	0.11614
	656	0.02727	0.07408	0.09704	0.11544	0.13071	0.14299	0.15259								656	0.1488	0.10091	0.11675
	655	0.02756	0.07518	0.09857	0.11731	0.13285	0.14534	0.1551								655	0.15066	0.10152	0.11742
	654	0.02788	0.07634	0.10014	0.11923	0.13506	0.14775	0.15769								654	0.15259	0.10219	0.11816
	653	0.0282	0.07751	0.10176	0.12121	0.13733	0.15023	0.16036								653	0.15459	0.10294	0.11899
	652	0.02853	0.07872	0.10344	0.12326	0.13968	0.1528	0.1631								652	0.15664	0.10377	0.1199
	651	0.02888	0.07999	0.10518	0.12537	0.14211	0.15546	0.16596								651	0.15877	0.10466	0.12086
	650	0.02924	0.08131	0.10696	0.12754	0.1446	0.15818	0.16889								650	0.16096	0.1056	0.12189
	649	0.0296	0.08266	0.1088	0.12978	0.14718	0.16099	0.17191								649	0.16323	0.10662	0.123
	648	0.02997	0.08405	0.1107	0.13209	0.14983	0.16389	0.17501								648	0.16558	0.10771	0.12417
	647	0.03037	0.08548	0.11265	0.13447	0.15256	0.16687	0.17822								647	0.16801	0.10886	0.1254
	646	0.03077	0.08696	0.11468	0.13692	0.15537	0.16994	0.1815								646	0.17052	0.11007	0.12671
	645	0.03118	0.08848	0.11674	0.13943	0.15826	0.17309	0.18489								645	0.17312	0.11134	0.12808
	644	0.03162	0.09005	0.11888	0.14202	0.16123	0.17634	0.18834								644	0.17581	0.11269	0.12951
	643	0.03209	0.09168	0.12107	0.14467	0.16427	0.17967	0.1919								643	0.17855	0.11409	0.13101
	642	0.03257	0.09334	0.12331	0.14739	0.16738	0.18305	0.19553								642	0.18135	0.11556	0.13256
	641	0.03306	0.09504	0.1256	0.15016	0.17055	0.1865	0.19922								641	0.18422	0.11707	0.13416
	640	0.03356	0.09677	0.12792	0.15296	0.17375	0.19	0.20296								640	0.18713	0.11863	0.13581
	639	0.03406	0.09853	0.13029	0.15582	0.177	0.19354	0.20675								639	0.19009	0.12023	0.13749
	638	0.03458	0.10031	0.13268	0.15869	0.18027	0.1971	0.21057								638	0.19307	0.12184	0.1392
	637	0.03506	0.1021	0.13508	0.16158	0.18356	0.20069	0.21441								637	0.1961	0.12349	0.14096
	636	0.03557	0.10388	0.13749	0.16447	0.18687	0.20428	0.21826								636	0.19915	0.12515	0.14273
	635	0.03605	0.10568	0.13989	0.16738	0.19018	0.2079	0.22213								635	0.2022	0.12684	0.14453
	634	0.03654	0.10749	0.14231	0.1703	0.1935	0.21153	0.22603								634	0.20527	0.12854	0.14636
	633	0.03704	0.10929	0.14472	0.17321	0.19682	0.21517	0.22992								633	0.20834	0.13025	0.14822
	632	0.03751	0.11108	0.14711	0.17612	0.20014	0.21881	0.23382								632	0.2114	0.132	0.1501
	631	0.03798	0.11286	0.14952	0.17903	0.20347	0.22244	0.2377								631	0.21445	0.13376	0.15198
	630	0.03846	0.11464	0.15191	0.18193	0.20678	0.22609	0.24159								630	0.21752	0.13552	0.15391
	629	0.03892	0.1164	0.1543	0.18483	0.21011	0.22971	0.24547								629	0.22056	0.1373	0.15587
	628	0.03938	0.11815	0.15667	0.18773	0.21343	0.23334	0.24937								628	0.22359	0.13911	0.15784
	627	0.03982	0.11988	0.15904	0.19062	0.21675	0.23698	0.25325								627	0.22661	0.14092	0.15982
	626	0.04027	0.1216	0.16141	0.19352	0.22008	0.24061	0.25715								626	0.22962	0.14272	0.16179
	625	0.04072	0.12332	0.16377	0.19641	0.2234	0.24425	0.26106								625	0.23263	0.14456	0.16379
	624	0.04115	0.12504	0.16612	0.19931	0.22673	0.24789	0.26498								624	0.23563	0.14641	0.16583
	623	0.04158	0.12675	0.16847	0.20221	0.23007	0.25155	0.26892								623	0.23861	0.14823	0.16783
	622	0.04202	0.12845	0.17083	0.20511	0.23341	0.25522	0.27286								622	0.24161	0.15006	0.16984
	621	0.04243	0.13014	0.17317	0.208	0.23674	0.25888	0.27678								621	0.24461	0.15189	0.17188
	620	0.04283	0.13183	0.17552	0.21088	0.24008	0.26256	0.28073								620	0.24761	0.15372	0.17392
	619	0.04323	0.1335	0.17786	0.21377	0.24342	0.26624	0.28467								619	0.25059	0.15556	0.17597
	618	0.04362	0.13515	0.18017	0.21664	0.24675	0.26991	0.28861								618	0.25355	0.15741	0.17801
	617	0.044	0.13678	0.18247	0.2195	0.25007	0.27358	0.29254								617	0.25652	0.15929	0.18006
	616	0.04436	0.13838	0.18475	0.22236	0.2534	0.27724	0.29646								616	0.25945	0.16118	0.18212
	615	0.04471	0.13997	0.18702	0.22518	0.2567	0.28089	0.30038								615	0.26237	0.1631	0.18419
	614	0.04504	0.14154	0.18925	0.228	0.25998	0.28451	0.3043								614	0.26525	0.16505	0.1863
	613	0.04535	0.14306	0.19146	0.23078	0.26324	0.28811	0.30817								613	0.26812	0.16702	0.18843
	612	0.04564	0.14455	0.19364	0.23353	0.26648	0.29167	0.31203								612	0.27096	0.16902	0.19061
	611	0.04592	0.14603	0.1958	0.23627	0.26969	0.29523	0.31587								611	0.27378	0.17108	0.19285
	610	0.0462	0.14748	0.19794	0.23899	0.27289	0.29876	0.31969								610	0.27655	0.17318	0.19513
	609	0.04645	0.14889	0.20004	0.24167	0.27607	0.30227	0.32349								609	0.27931	0.17533	0.19746
	608	0.04668	0.15027	0.20211	0.24432	0.27919	0.30574	0.32725								608	0.28202	0.17752	0.19987
	607	0.04689	0.15162	0.20415	0.24695	0.28231	0.30919	0.331								607	0.28467	0.17978	0.20235
	606	0.04709	0.15295	0.20616	0.24954	0.28538	0.3126	0.33469								606	0.28731	0.18212	0.20489
	605	0.04726	0.15424	0.20813	0.25209	0.28841	0.31598	0.33835								605	0.28988	0.18453	0.20751
	604	0.04742	0.1555	0.21006	0.25462	0.29141	0.31932	0.34198								604	0.29239	0.18702	0.21021
	603	0.04755	0.15671	0.21197	0.25712	0.29438	0.32262	0.34557								603	0.29486	0.18958	0.21298
	602	0.0477	0.15793	0.21386	0.25959	0.29732	0.3259	0.34913								602	0.29729	0.19227	0.21587
	601	0.04784	0.15912	0.21573	0.26205	0.30026	0.32918	0.35269								601	0.29969	0.19503	0.21885
	600	0.04787	0.16042	0.21765	0.26462	0.30335	0.33234	0.35613								600	0.30201	0.19789	0.22193
	599	0.048	0.1616	0.21952	0.26709	0.3063	0.33562	0.3597								599	0.30438	0.20086	0.22511
	598	0.04814	0.16279	0.2214	0.26958	0.30927	0.33894	0.36329								598	0.30673	0.20393	0.22842
	597	0.04828	0.164	0.2233	0.27208	0.31229	0.34228	0.36692								597	0.30911	0.20709	0.23181
	596	0.04842	0.16522	0.22522	0.27462	0.31535	0.34569	0.3706								596	0.31151	0.21035	0.23532
	595	0.04857	0.16647	0.2272	0.27722	0.31845	0.34915	0.37437								595	0.31395	0.21369	0.23892
	594	0.04873	0.16775	0.22922	0.27986	0.3216	0.35269	0.37819								594	0.31642	0.21713	0.24261
	593	0.0489	0.16908	0.2313	0.28258	0.32484	0.35631	0.38209								593	0.31895	0.22064	0.2464
	592	0.04908	0.17044	0.23342	0.28534	0.32814	0.36	0.38606								592	0.32153	0.22422	0.25027
	591	0.04928	0.17186	0.23561	0.28818	0.33152	0.36378	0.39014								591	0.32416	0.22788	0.25421
	590	0.0495	0.17331	0.23785	0.29109	0.33498	0.36763	0.39428								590	0.32688	0.23159	0.25821
	589	0.04974	0.17481	0.24014	0.29407	0.3385	0.37156	0.39852								589	0.32966	0.23535	0.26227
	588	0.04999	0.17635	0.2425	0.29714	0.34212	0.37559	0.40286								588	0.33249	0.23915	0.26635
	587	0.05025	0.17795	0.24492	0.30026	0.34581	0.37968	0.40728								587	0.33539	0.24299	0.27047
	586	0.05053	0.1796	0.2474	0.30345	0.3496	0.38386	0.41182								586	0.33837	0.24685	0.27459
	585	0.05082	0.18128	0.24994	0.30672	0.35345	0.38815	0.41645								585	0.34141	0.25072	0.27872
	584	0.05113	0.18303	0.25257	0.31008	0.35741	0.39255	0.42119								584	0.34452	0.25459	0.28287
	583	0.05146	0.18482	0.25526	0.31352	0.36146	0.39704	0.42604								583	0.34771	0.25846	0.28702
	582	0.05181	0.18668	0.25801	0.31702	0.3656	0.40162	0.431								582	0.35096	0.26232	0.29116
	581	0.05216	0.18856	0.26082	0.32061	0.36982	0.4063	0.43603								581	0.35428	0.26617	0.29529
	580	0.05255	0.19049	0.26368	0.32426	0.37413	0.41107	0.44117								580	0.35763	0.26999	0.29942
	579	0.05294	0.19245	0.26658	0.32797	0.3785	0.41589	0.44637								579	0.36104	0.2738	0.30353
	578	0.05335	0.19445	0.26953	0.33174	0.38293	0.42079	0.45165								578	0.3645	0.2776	0.30765
	577	0.05375	0.19646	0.27251	0.33554	0.3874	0.42575	0.45698								577	0.36796	0.28139	0.31173
	576	0.05418	0.1985	0.27552	0.33939	0.39192	0.43076	0.46236								576	0.37148	0.28516	0.3158
	575	0.05461	0.20057	0.27857	0.34327	0.39649	0.43584	0.46782								575	0.37505	0.28892	0.31985
	574	0.05505	0.20265	0.28165	0.34721	0.4011	0.44096	0.47334								574	0.37863	0.29268	0.32391
	573	0.05549	0.20475	0.28475	0.35116	0.40576	0.44615	0.47889								573	0.38224	0.29644	0.32795
	572	0.05594	0.20688	0.2879	0.35517	0.41048	0.45138	0.48454								572	0.38587	0.30018	0.33197
	571	0.0564	0.20903	0.29106	0.35921	0.41524	0.45664	0.49021								571	0.38953	0.30394	0.336
	570	0.05686	0.21118	0.29424	0.36328	0.42003	0.46195	0.49594								570	0.39319	0.30768	0.34003
	569	0.05733	0.21333	0.29745	0.36737	0.42486	0.46728	0.50169								569	0.39684	0.3114	0.34403
	568	0.05779	0.21547	0.30064	0.37144	0.42965	0.47261	0.50745								568	0.40047	0.31511	0.348
	567	0.05825	0.21762	0.30385	0.37551	0.43449	0.47795	0.5132								567	0.40405	0.31879	0.35197
	566	0.05871	0.21974	0.30702	0.37957	0.43928	0.48327	0.51894								566	0.40762	0.32247	0.35591
	565	0.05916	0.22186	0.31018	0.38361	0.44407	0.48859	0.52465								565	0.41115	0.32611	0.35982
	564	0.05962	0.22396	0.31334	0.38764	0.44884	0.49387	0.53035								564	0.41465	0.32971	0.3637
	563	0.06007	0.22606	0.31647	0.39165	0.45358	0.49912	0.53602								563	0.41813	0.33329	0.36756
	562	0.0605	0.22813	0.31958	0.39563	0.45831	0.50435	0.54168								562	0.42156	0.33684	0.37138
	561	0.06095	0.23021	0.32269	0.39962	0.46305	0.50958	0.54733								561	0.42499	0.34035	0.37518
	560	0.0614	0.23227	0.32579	0.4036	0.46775	0.5148	0.55297								560	0.42839	0.34382	0.37892
	559	0.06184	0.2343	0.32886	0.40756	0.47242	0.51998	0.55857								559	0.43176	0.34723	0.3826
	558	0.06228	0.23633	0.3319	0.41149	0.47707	0.52514	0.56413								558	0.43507	0.35061	0.38624
	557	0.06272	0.23834	0.33492	0.41537	0.48169	0.53026	0.56964								557	0.4383	0.35391	0.38981
	556	0.06316	0.24031	0.33788	0.4192	0.48626	0.53533	0.57509								556	0.44152	0.35718	0.39333
	555	0.06359	0.24226	0.34081	0.42299	0.49075	0.54035	0.58049								555	0.44467	0.36038	0.39675
	554	0.06401	0.24417	0.34369	0.4267	0.49515	0.54523	0.58576								554	0.44773	0.3635	0.40012
	553	0.06443	0.24604	0.3465	0.43034	0.49948	0.55004	0.59095								553	0.45071	0.36659	0.40343
	552	0.06485	0.24786	0.34926	0.43392	0.50373	0.55476	0.59602								552	0.45359	0.3696	0.40666
	551	0.06524	0.24962	0.35195	0.4374	0.50785	0.55936	0.60095								551	0.45642	0.37257	0.40986
	550	0.06563	0.25134	0.35457	0.4408	0.51187	0.5638	0.60579								550	0.45915	0.37528	0.41285
	549	0.06602	0.25302	0.35712	0.44409	0.51579	0.56819	0.61051								549	0.4618	0.37824	0.41604
	548	0.06639	0.25464	0.3596	0.4473	0.51962	0.57244	0.61512								548	0.46438	0.38121	0.41923
	547	0.06677	0.25622	0.362	0.45042	0.52335	0.57658	0.61955								547	0.46685	0.3842	0.42243
	546	0.06714	0.25775	0.36433	0.45344	0.52696	0.58061	0.62388								546	0.46925	0.38723	0.42565
	545	0.06752	0.25923	0.36659	0.45637	0.53047	0.58449	0.6281								545	0.47154	0.3903	0.42893
	544	0.06789	0.26067	0.36878	0.45922	0.53385	0.58825	0.63213								544	0.47372	0.39339	0.43222
	543	0.06824	0.26206	0.37088	0.46194	0.53712	0.59186	0.63601								543	0.47581	0.39652	0.43557
	542	0.06859	0.2634	0.3729	0.46457	0.54027	0.59533	0.63973								542	0.4778	0.39973	0.43897
	541	0.06893	0.26467	0.37485	0.46709	0.54328	0.59868	0.64332								541	0.47971	0.40298	0.44242
	540	0.06927	0.26589	0.3767	0.46951	0.54614	0.60185	0.64674								540	0.48152	0.40628	0.44594
	539	0.0696	0.26707	0.37846	0.47181	0.54887	0.60488	0.65001								539	0.48323	0.40965	0.44951
	538	0.06993	0.26818	0.38014	0.47398	0.55148	0.60777	0.65312								538	0.48485	0.4131	0.45317
	537	0.07027	0.26922	0.38169	0.47605	0.55393	0.61052	0.65605								537	0.48636	0.41663	0.45688
	536	0.07061	0.2702	0.38319	0.47797	0.55622	0.6131	0.65884								536	0.48776	0.42022	0.46064
	535	0.07095	0.27113	0.38457	0.47978	0.55836	0.61546	0.6614								535	0.48903	0.4239	0.46448
	534	0.07127	0.27198	0.38584	0.48143	0.56031	0.61767	0.66377								534	0.49019	0.42764	0.46834
	533	0.07161	0.27276	0.38702	0.48295	0.56213	0.61971	0.66596								533	0.49127	0.43144	0.4723
	532	0.07194	0.27348	0.38808	0.48432	0.56376	0.62153	0.6679								532	0.49221	0.4353	0.4763
	531	0.07226	0.27412	0.38902	0.48551	0.56519	0.62311	0.6696								531	0.49303	0.43918	0.48034
	530	0.07258	0.27468	0.38983	0.48657	0.56647	0.62451	0.67111								530	0.49371	0.44312	0.48441
	529	0.07289	0.27516	0.3905	0.48746	0.56752	0.62569	0.67237								529	0.49423	0.44709	0.48853
	528	0.07322	0.27556	0.39107	0.48818	0.56841	0.62666	0.67339								528	0.49464	0.45106	0.49264
	527	0.07355	0.27587	0.39147	0.48874	0.5691	0.62741	0.67416								527	0.49488	0.45508	0.49675
	526	0.07386	0.27609	0.39178	0.48912	0.56957	0.62793	0.67469								526	0.495	0.45908	0.5009
	525	0.07418	0.27623	0.39194	0.48934	0.56985	0.62821	0.67503								525	0.49495	0.4631	0.50507
	524	0.0745	0.27629	0.39196	0.48936	0.5699	0.62826	0.67508								524	0.49478	0.46712	0.50919
	523	0.07483	0.27625	0.39185	0.48922	0.56976	0.62811	0.67487								523	0.49447	0.47116	0.51333
	522	0.07516	0.27615	0.39161	0.4889	0.56943	0.6277	0.67443								522	0.494	0.47519	0.51746
	521	0.07549	0.27597	0.39124	0.48841	0.56885	0.62704	0.6737								521	0.49337	0.4792	0.52158
	520	0.07595	0.27601	0.39061	0.48777	0.56812	0.62615	0.67232								520	0.49248	0.4832	0.52563
	519	0.07632	0.27568	0.38999	0.48694	0.56714	0.62504	0.67113								519	0.49159	0.48719	0.52962
	518	0.07668	0.27526	0.38923	0.48594	0.56596	0.62373	0.66969								518	0.49054	0.4911	0.53357
	517	0.07705	0.27477	0.38838	0.4848	0.5646	0.62217	0.66799								517	0.48936	0.49493	0.53746
	516	0.07743	0.27421	0.38741	0.48349	0.56307	0.62041	0.66606								516	0.48804	0.49872	0.54127
	515	0.07783	0.2736	0.38633	0.48204	0.5613	0.61845	0.66393								515	0.4866	0.50243	0.545
	514	0.07825	0.27293	0.38513	0.48046	0.55934	0.61629	0.6616								514	0.48503	0.5061	0.54866
	513	0.07868	0.27219	0.38386	0.47871	0.55727	0.61391	0.65902								513	0.48333	0.50971	0.55226
	512	0.07915	0.27142	0.38247	0.47684	0.555	0.61133	0.65622								512	0.4815	0.51329	0.55581
	511	0.07964	0.27062	0.381	0.47484	0.55255	0.60857	0.65321								511	0.47956	0.51682	0.55926
	510	0.08016	0.26975	0.37943	0.47269	0.54994	0.6056	0.64999								510	0.47748	0.52031	0.56264
	509	0.08072	0.26884	0.37778	0.47043	0.54714	0.60247	0.64651								509	0.47529	0.52368	0.56598
	508	0.08132	0.26791	0.37604	0.46804	0.54422	0.59911	0.64285								508	0.47298	0.52697	0.56922
	507	0.08197	0.26695	0.37424	0.46553	0.54116	0.59559	0.63901								507	0.47056	0.53023	0.57239
	506	0.08268	0.26599	0.37237	0.46292	0.53792	0.59191	0.63501								506	0.46806	0.53336	0.57544
	505	0.08343	0.26499	0.37045	0.46023	0.53457	0.58808	0.6308								505	0.46547	0.53643	0.57838
	504	0.08425	0.264	0.36849	0.45747	0.53113	0.58414	0.62646								504	0.46282	0.53941	0.58125
	503	0.08511	0.26302	0.36649	0.45461	0.5276	0.58009	0.62198								503	0.46008	0.54227	0.5839
	502	0.08605	0.26206	0.36447	0.45171	0.52398	0.57593	0.6174								502	0.4573	0.54502	0.58649
	501	0.08706	0.26112	0.36245	0.44878	0.52028	0.57169	0.61271								501	0.45449	0.54763	0.58899
	500	0.08812	0.2602	0.36041	0.44582	0.51655	0.56739	0.60792								500	0.45163	0.55013	0.59134
	499	0.08928	0.25934	0.3584	0.44285	0.51276	0.56301	0.60306								499	0.44871	0.55253	0.59361
	498	0.09052	0.25851	0.35641	0.43986	0.50892	0.55857	0.59814								498	0.44581	0.5548	0.59577
	497	0.09184	0.25773	0.35442	0.43684	0.50505	0.55409	0.59315								497	0.44289	0.55699	0.59786
	496	0.09326	0.25701	0.35248	0.43386	0.50116	0.54954	0.58808								496	0.43996	0.55913	0.59986
	495	0.09479	0.25635	0.35057	0.43086	0.49729	0.545	0.583								495	0.43702	0.56113	0.60176
	494	0.09645	0.25577	0.3487	0.4279	0.49336	0.54042	0.57785								494	0.4341	0.56308	0.60353
	493	0.09821	0.25524	0.34686	0.42494	0.48945	0.53581	0.57267								493	0.43118	0.56488	0.60521
	492	0.10011	0.25481	0.34506	0.42201	0.48557	0.53122	0.56752								492	0.42829	0.56658	0.60674
	491	0.10212	0.25445	0.34333	0.4191	0.48172	0.5266	0.56234								491	0.42545	0.5682	0.60817
	490	0.10427	0.25419	0.34167	0.41624	0.47786	0.52201	0.55715								490	0.42264	0.56968	0.60955
	489	0.10654	0.25399	0.34004	0.41342	0.47401	0.51741	0.55195								489	0.41988	0.5711	0.61083
	488	0.10892	0.25389	0.33848	0.41062	0.47019	0.51283	0.54674								488	0.41717	0.57239	0.61203
	487	0.11141	0.25387	0.33699	0.40787	0.46642	0.50827	0.54157								487	0.41454	0.57362	0.61313
	486	0.11399	0.25391	0.33556	0.40516	0.46265	0.50371	0.53639								486	0.41193	0.57472	0.61412
	485	0.11666	0.25403	0.33417	0.40251	0.45891	0.49919	0.53123								485	0.40937	0.57571	0.61507
	484	0.11943	0.25422	0.33283	0.39989	0.45517	0.49467	0.52609								484	0.40685	0.57658	0.61585
	483	0.12225	0.25445	0.33154	0.39727	0.45147	0.49016	0.52093								483	0.40439	0.57739	0.61654
	482	0.1251	0.25471	0.33028	0.39467	0.44776	0.48566	0.51581								482	0.40195	0.57805	0.61715
	481	0.12799	0.255	0.32902	0.3921	0.44409	0.48116	0.51067								481	0.39956	0.57859	0.6176
	480	0.13088	0.25528	0.32776	0.38953	0.44039	0.47667	0.50551								480	0.39718	0.57906	0.61801
	479	0.13374	0.25554	0.32647	0.38692	0.43665	0.47216	0.50034								479	0.39484	0.57936	0.61828
	478	0.13656	0.25576	0.32516	0.38429	0.4329	0.46762	0.49515								478	0.3925	0.57954	0.61852
	477	0.13931	0.25594	0.3238	0.38161	0.42911	0.46301	0.4899								477	0.39016	0.57966	0.61863
	476	0.142	0.25606	0.32237	0.37888	0.42526	0.45835	0.4846								476	0.38777	0.57962	0.61853
	475	0.14458	0.25608	0.32087	0.37604	0.42131	0.45362	0.47926								475	0.38535	0.57946	0.61838
	474	0.14705	0.256	0.31927	0.37314	0.41728	0.44881	0.47382								474	0.38287	0.57919	0.6181
	473	0.1494	0.25582	0.31757	0.37012	0.41316	0.44389	0.4683								473	0.3803	0.57877	0.61774
	472	0.15162	0.25552	0.31577	0.367	0.40896	0.43888	0.46266								472	0.37763	0.57823	0.61719
	471	0.15369	0.25508	0.31382	0.36376	0.40462	0.43377	0.45692								471	0.37485	0.57755	0.61655
	470	0.1556	0.2545	0.31175	0.36041	0.40019	0.42859	0.45112								470	0.37197	0.57643	0.6155
	469	0.15733	0.25377	0.30956	0.35697	0.39567	0.42331	0.44523								469	0.36898	0.57548	0.61466
	468	0.15889	0.25292	0.30725	0.35342	0.3911	0.41796	0.43927								468	0.36588	0.57442	0.61367
	467	0.16028	0.25193	0.30483	0.34978	0.38644	0.41253	0.43327								467	0.36268	0.57322	0.61257
	466	0.16149	0.25078	0.30229	0.34605	0.3817	0.40706	0.42723								466	0.35937	0.57195	0.6114
	465	0.16252	0.24952	0.29965	0.34225	0.37687	0.40154	0.42118								465	0.35592	0.57049	0.61006
	464	0.16338	0.24812	0.2969	0.33835	0.37201	0.39597	0.41507								464	0.35238	0.56889	0.60866
	463	0.16408	0.24661	0.29405	0.33437	0.36708	0.39035	0.40894								463	0.3487	0.56714	0.60708
	462	0.16461	0.24498	0.29111	0.3303	0.36207	0.38469	0.40277								462	0.34491	0.56526	0.60538
	461	0.16499	0.24323	0.28807	0.32617	0.35702	0.379	0.39655								461	0.34101	0.56326	0.60358
	460	0.1652	0.24137	0.28494	0.32196	0.35191	0.37325	0.39031								460	0.33697	0.56115	0.60164
	459	0.16528	0.2394	0.28173	0.31769	0.34677	0.36749	0.38404								459	0.33282	0.55885	0.59953
	458	0.16523	0.23734	0.27846	0.31338	0.3416	0.36171	0.37778								458	0.3286	0.55644	0.59729
	457	0.16506	0.23519	0.27512	0.30904	0.33639	0.35591	0.37152								457	0.32428	0.55387	0.59492
	456	0.16479	0.233	0.27175	0.30467	0.33122	0.35014	0.36528								456	0.31986	0.55119	0.59243
	455	0.16443	0.23075	0.26836	0.3003	0.32602	0.34438	0.35911								455	0.31538	0.54838	0.58981
	454	0.16399	0.22846	0.26497	0.29596	0.32089	0.33869	0.35299								454	0.31085	0.54541	0.58708
	453	0.16352	0.22619	0.26161	0.29167	0.31584	0.33309	0.34696								453	0.30632	0.54242	0.58426
	452	0.16302	0.22396	0.25831	0.28746	0.3109	0.3276	0.34107								452	0.30178	0.53926	0.58124
	451	0.16252	0.22177	0.25509	0.28335	0.30606	0.32225	0.33533								451	0.29728	0.53605	0.57816
	450	0.16201	0.21962	0.25194	0.27936	0.30136	0.31704	0.32974								450	0.29285	0.53271	0.57495
	449	0.16154	0.21756	0.24891	0.27549	0.29681	0.31202	0.32432								449	0.28848	0.5293	0.57163
	448	0.16114	0.21562	0.24601	0.27179	0.29244	0.30718	0.31912								448	0.28421	0.52583	0.56822
	447	0.16077	0.21378	0.24326	0.26823	0.28825	0.30253	0.31412								447	0.28006	0.52224	0.5647
	446	0.16045	0.21205	0.24063	0.26484	0.28421	0.29807	0.30931								446	0.27601	0.51857	0.5611
	445	0.16019	0.21042	0.23815	0.26161	0.28038	0.29381	0.30471								445	0.27212	0.51484	0.55746
	444	0.16	0.20892	0.23581	0.25855	0.27674	0.28978	0.30034								444	0.26836	0.51107	0.55368
	443	0.15989	0.20755	0.23364	0.25568	0.27329	0.28594	0.2962								443	0.26476	0.50724	0.54989
	442	0.15984	0.2063	0.23161	0.253	0.27005	0.28232	0.29227								442	0.26132	0.50338	0.54604
	441	0.15987	0.20515	0.22972	0.25047	0.26697	0.27889	0.28855								441	0.25804	0.49944	0.54208
	440	0.15994	0.20411	0.22798	0.24812	0.2641	0.27568	0.28504								440	0.25492	0.49547	0.53808
	439	0.16009	0.20321	0.22639	0.24595	0.26144	0.27267	0.28177								439	0.25195	0.49147	0.53403
	438	0.16029	0.20242	0.22495	0.24393	0.25895	0.26987	0.2787								438	0.24915	0.48744	0.52995
	437	0.16054	0.20173	0.22366	0.2421	0.25665	0.26728	0.27587								437	0.2465	0.4834	0.52581
	436	0.16081	0.20114	0.22249	0.24042	0.25453	0.26487	0.27321								436	0.24397	0.47931	0.5216
	435	0.1611	0.20067	0.22146	0.23891	0.25261	0.26267	0.27079								435	0.24161	0.47521	0.51739
	434	0.16143	0.20027	0.22055	0.23755	0.25086	0.26066	0.26856								434	0.23937	0.4711	0.51314
	433	0.16174	0.19996	0.21974	0.23632	0.24927	0.25883	0.26653								433	0.23726	0.46698	0.50887
	432	0.16204	0.19971	0.21905	0.23524	0.24785	0.2572	0.26471								432	0.23528	0.46283	0.50456
	431	0.16231	0.19952	0.21844	0.23428	0.24659	0.25572	0.26308								431	0.2334	0.45867	0.50024
	430	0.16255	0.19938	0.21795	0.23345	0.24549	0.25444	0.26164								430	0.23165	0.45449	0.49587
[truncated: 280 more rows]

## Sheet: Tab 1
		1st charging	1st catalysis	2nd charging	2nd catalysis
[truncated: 1,167 more rows]

## Sheet: Fig 6
		Efficiency	yEr	efficiency	yEr
[truncated: 1,127 more rows]
[truncated: 8 more columns]

[truncated: 22 more sheets: Fig 7, SI 1, SI 2, SI 3, SI 4, SI 5, SI 6, SI 7, SI 8, SI 9, SI 10, SI 11, SI 12, SI 13, SI 14, SI 15, SI 16, SI 17, Table S1, Table S2 …]
